# Supplementary material for: Bacterial Communities Associated With Acute Oak Decline of Sessile Oak ( Quercus petraea ) in Southern Sweden
Source: Environ Microbiol Rep. 2025 Nov 21;17(6):e70244. doi: 10.1111/1758-2229.70244 (PMC12638204; doi:10.1111/1758-2229.70244)
Supplement: Supplementary file 3 — Table S1: Genus abundance table comprising rarefied read numbers and taxonomic assignments. [file EMI4-17-e70244-s003.xlsx]

## Sheet: 16S_rarefied_genus_abundance
genus	Tree1_Healthy				Tree1_Diseased				Tree2_Healthy				Tree2_Diseased				Tree3_Healthy				Tree3_Diseased			total	superkingdom	kingdom	phylum	class	order	family	genus	SUM	SUM	SUM	SUM	SUM	SUM	SUM Healthy	SUM Diseased
	sample01	sample02	sample03	sample04	sample05	sample06	sample07	sample08	sample09	sample10	sample11	sample12	sample13	sample14	sample15	sample16	sample17	sample18	sample19	sample20	sample21	sample22	sample24									Tree1_Healthy	Tree2_Healthy	Tree3_Healthy	Tree1_Diseased	Tree2_Diseased	Tree3_Diseased	(from Tree1+Tree2)	(from Tree1+Tree2)
Granulicella	3876	386	231	225	23	9	0	57	4425	2394	5329	6696	432	31	249	0	5689	6823	8724	1886	5365	6356	2058	61264	Bacteria	Pseudomonadati	Acidobacteriota	Terriglobia	Terriglobales	Acidobacteriaceae	Granulicella	4718	18844	23122	89	712	13779	23562	801
Sphingomonas	1538	1744	2708	6023	1415	1164	616	1924	1190	1055	875	523	9710	4491	7882	1217	265	199	140	113	343	204	588	45927	Bacteria	Pseudomonadati	Pseudomonadota	Alphaproteobacteria	Sphingomonadales	Sphingomonadaceae	Sphingomonas	12013	3643	717	5119	23300	1135	15656	28419
Tundrisphaera	693	182	51	372	5	73	56	273	4223	4032	3466	1675	189	156	60	7	2983	3237	3815	1878	476	821	795	29518	Bacteria	Pseudomonadati	Planctomycetota	Planctomycetia	Isosphaerales	Isosphaeraceae	Tundrisphaera	1298	13396	11913	407	412	2092	14694	819
Brevundimonas	1587	1362	2553	896	685	368	807	742	1283	880	1514	1385	134	1784	488	380	1465	1482	1158	2839	2282	3107	321	29502	Bacteria	Pseudomonadati	Pseudomonadota	Alphaproteobacteria	Caulobacterales	Caulobacteraceae	Brevundimonas	6398	5062	6944	2602	2786	5710	11460	5388
Mucilaginibacter	5003	1136	1397	237	73	597	405	781	2112	2327	245	2068	1969	463	698	52	971	737	681	195	235	219	1251	23852	Bacteria	Pseudomonadati	Bacteroidota	Sphingobacteriia	Sphingobacteriales	Sphingobacteriaceae	Mucilaginibacter	7773	6752	2584	1856	3182	1705	14525	5038
Massilia	1128	383	602	161	274	436	580	752	82	1565	27	161	4388	3933	7213	885	112	6	364	39	9	14	50	23164	Bacteria	Pseudomonadati	Pseudomonadota	Betaproteobacteria	Burkholderiales	Oxalobacteraceae	Massilia	2274	1835	521	2042	16419	73	4109	18461
Lichenibacterium	1213	141	139	215	0	0	0	19	1448	866	1552	1414	892	4	962	0	950	1284	547	2898	1989	1743	203	18479	Bacteria	Pseudomonadati	Pseudomonadota	Alphaproteobacteria	Hyphomicrobiales	Lichenihabitantaceae	Lichenibacterium	1708	5280	5679	19	1858	3935	6988	1877
Lichenihabitans	1107	422	434	1018	6	12	0	89	395	580	923	1940	239	14	212	0	2022	815	921	1386	3835	1263	373	18006	Bacteria	Pseudomonadati	Pseudomonadota	Alphaproteobacteria	Hyphomicrobiales	Lichenihabitantaceae	Lichenihabitans	2981	3838	5144	107	465	5471	6819	572
Singulisphaera	498	30	23	43	3	32	14	44	1578	1857	1693	812	365	43	60	0	2114	2398	1246	1069	412	639	643	15616	Bacteria	Pseudomonadati	Planctomycetota	Planctomycetia	Isosphaerales	Isosphaeraceae	Singulisphaera	594	5940	6827	93	468	1694	6534	561
Devosia	157	1077	3812	942	1195	1347	1581	821	91	117	90	102	61	1070	37	525	43	56	60	23	51	0	319	13577	Bacteria	Pseudomonadati	Pseudomonadota	Alphaproteobacteria	Hyphomicrobiales	Devosiaceae	Devosia	5988	400	182	4944	1693	370	6388	6637
Roseomonas	146	1025	789	2783	449	760	367	1328	154	124	391	244	50	396	17	125	819	507	483	1104	781	546	93	13481	Bacteria	Pseudomonadati	Pseudomonadota	Alphaproteobacteria	Acetobacterales	Roseomonadaceae	Roseomonas	4743	913	2913	2904	588	1420	5656	3492
Pseudomonas	41	59	30	158	1245	1111	1039	204	2	469	0	10	1522	925	5955	139	0	0	0	0	0	0	7	12916	Bacteria	Pseudomonadati	Pseudomonadota	Gammaproteobacteria	Pseudomonadales	Pseudomonadaceae	Pseudomonas	288	481	0	3599	8541	7	769	12140
Terriglobus	928	144	121	130	52	157	122	70	448	271	964	1361	243	327	93	14	1419	996	1122	489	1387	1119	658	12635	Bacteria	Pseudomonadati	Acidobacteriota	Terriglobia	Terriglobales	Acidobacteriaceae	Terriglobus	1323	3044	4026	401	677	3164	4367	1078
Parviterribacter	283	174	236	90	7	32	0	65	329	199	238	239	27	8	0	2	689	743	338	1532	595	4792	1646	12264	Bacteria	Bacillati	Actinomycetota	Thermoleophilia	Solirubrobacterales	Parviterribacteraceae	Parviterribacter	783	1005	3302	104	37	7033	1788	141
Paenibacillus	157	202	405	100	198	560	647	535	306	107	224	667	2005	1841	48	3200	335	112	81	49	108	17	268	12172	Bacteria	Bacillati	Bacillota	Bacilli	Bacillales	Paenibacillaceae	Paenibacillus	864	1304	577	1940	7094	393	2168	9034
Rhizobium	228	433	995	1034	1108	973	676	837	21	154	20	36	232	3662	735	201	15	10	21	14	58	20	393	11876	Bacteria	Pseudomonadati	Pseudomonadota	Alphaproteobacteria	Hyphomicrobiales	Rhizobiaceae	Rhizobium	2690	231	60	3594	4830	471	2921	8424
Segetibacter	462	4980	1035	1359	88	724	582	707	9	282	46	46	4	0	0	0	0	0	0	0	0	0	7	10331	Bacteria	Pseudomonadati	Bacteroidota	Chitinophagia	Chitinophagales	Chitinophagaceae	Segetibacter	7836	383	0	2101	4	7	8219	2105
Carnobacterium	0	0	0	0	5583	105	3227	439	0	0	0	0	0	6	0	580	0	0	0	0	0	0	0	9940	Bacteria	Bacillati	Bacillota	Bacilli	Lactobacillales	Carnobacteriaceae	Carnobacterium	0	0	0	9354	586	0	0	9940
Acidisoma	557	159	182	473	0	0	0	19	373	279	511	405	31	0	30	0	648	799	666	1621	1415	780	888	9836	Bacteria	Pseudomonadati	Pseudomonadota	Alphaproteobacteria	Acetobacterales	Acidocellaceae	Acidisoma	1371	1568	3734	19	61	3083	2939	80
Conexibacter	345	220	340	73	1	5	4	47	308	247	306	210	17	9	0	0	521	612	332	1146	384	2409	1870	9406	Bacteria	Bacillati	Actinomycetota	Thermoleophilia	Solirubrobacterales	Conexibacteraceae	Conexibacter	978	1071	2611	57	26	4663	2049	83
Acerihabitans	33	121	163	0	4757	1824	2048	102	0	0	0	0	0	0	0	18	0	0	0	0	0	0	0	9066	Bacteria	Pseudomonadati	Pseudomonadota	Gammaproteobacteria	Enterobacterales	Pectobacteriaceae	Acerihabitans	317	0	0	8731	18	0	317	8749
Luteimonas	4	0	74	0	3848	3	299	8	0	0	0	0	6	31	0	4297	0	0	0	0	0	0	29	8599	Bacteria	Pseudomonadati	Pseudomonadota	Gammaproteobacteria	Lysobacterales	Lysobacteraceae	Luteimonas	78	0	0	4158	4334	29	78	8492
Tautonia	225	103	20	212	0	9	8	88	1684	1579	1369	759	53	37	12	0	518	469	371	132	81	169	287	8185	Bacteria	Pseudomonadati	Planctomycetota	Planctomycetia	Isosphaerales	Isosphaeraceae	Tautonia	560	5391	1490	105	102	537	5951	207
Acetobacter	384	79	107	229	11	6	0	8	368	326	448	484	36	81	90	0	362	290	778	1862	811	399	230	7389	Bacteria	Pseudomonadati	Pseudomonadota	Alphaproteobacteria	Acetobacterales	Acetobacteraceae	Acetobacter	799	1626	3292	25	207	1440	2425	232
Terrimonas	18	1822	176	730	102	1396	1493	1412	3	8	0	3	0	29	0	8	0	0	0	0	0	0	128	7328	Bacteria	Pseudomonadati	Bacteroidota	Chitinophagia	Chitinophagales	Chitinophagaceae	Terrimonas	2746	14	0	4403	37	128	2760	4440
Methylobacterium	447	292	173	1475	15	162	23	283	410	656	482	359	351	74	44	23	431	157	144	255	596	332	55	7239	Bacteria	Pseudomonadati	Pseudomonadota	Alphaproteobacteria	Hyphomicrobiales	Methylobacteriaceae	Methylobacterium	2387	1907	987	483	492	983	4294	975
Polaromonas	188	586	1095	99	617	907	2091	1056	7	26	0	15	15	182	13	123	0	0	0	0	0	0	54	7074	Bacteria	Pseudomonadati	Pseudomonadota	Betaproteobacteria	Burkholderiales	Comamonadaceae	Polaromonas	1968	48	0	4671	333	54	2016	5004
Chitinophaga	736	885	117	474	0	280	96	727	966	688	1148	339	70	20	0	0	42	8	2	0	8	17	375	6998	Bacteria	Pseudomonadati	Bacteroidota	Chitinophagia	Chitinophagales	Chitinophagaceae	Chitinophaga	2212	3141	52	1103	90	400	5353	1193
Pedobacter	109	507	656	63	771	1006	1306	650	19	128	0	0	95	626	93	160	0	0	0	0	0	0	8	6197	Bacteria	Pseudomonadati	Bacteroidota	Sphingobacteriia	Sphingobacteriales	Sphingobacteriaceae	Pedobacter	1335	147	0	3733	974	8	1482	4707
Stenotrophomonas	0	0	28	0	698	1571	714	387	0	0	0	0	148	2460	10	98	0	0	0	0	0	0	27	6141	Bacteria	Pseudomonadati	Pseudomonadota	Gammaproteobacteria	Lysobacterales	Lysobacteraceae	Stenotrophomonas	28	0	0	3370	2716	27	28	6086
Lichenicoccus	98	41	35	59	0	0	0	0	164	156	80	194	9	0	17	0	326	1688	315	1108	492	593	35	5410	Bacteria	Pseudomonadati	Pseudomonadota	Alphaproteobacteria	Acetobacterales	Acetobacteraceae	Lichenicoccus	233	594	3437	0	26	1120	827	26
Solirubrobacter	168	596	233	156	21	217	145	578	837	164	446	48	35	23	7	3	98	95	60	186	74	365	804	5359	Bacteria	Bacillati	Actinomycetota	Thermoleophilia	Solirubrobacterales	Solirubrobacteraceae	Solirubrobacter	1153	1495	439	961	68	1243	2648	1029
Bryocella	123	4	0	0	0	0	0	0	140	86	428	229	6	0	11	0	646	649	1531	267	572	541	61	5294	Bacteria	Pseudomonadati	Acidobacteriota	Terriglobia	Terriglobales	Acidobacteriaceae	Bryocella	127	883	3093	0	17	1174	1010	17
Acidocella	201	33	29	358	0	0	0	35	257	146	531	187	28	1	44	0	348	393	455	910	869	392	55	5272	Bacteria	Pseudomonadati	Pseudomonadota	Alphaproteobacteria	Acetobacterales	Acidocellaceae	Acidocella	621	1121	2106	35	73	1316	1742	108
Aureimonas	20	294	229	602	577	97	123	177	5	6	5	9	52	320	8	2520	9	8	4	0	10	0	11	5086	Bacteria	Pseudomonadati	Pseudomonadota	Alphaproteobacteria	Hyphomicrobiales	Aurantimonadaceae	Aureimonas	1145	25	21	974	2900	21	1170	3874
Variovorax	35	506	601	128	81	1372	640	1239	23	30	14	14	18	220	7	55	0	0	0	0	0	0	97	5080	Bacteria	Pseudomonadati	Pseudomonadota	Betaproteobacteria	Burkholderiales	Comamonadaceae	Variovorax	1270	81	0	3332	300	97	1351	3632
Caballeronia	234	377	283	121	9	198	15	69	322	263	52	345	595	70	168	0	270	192	490	77	96	73	581	4900	Bacteria	Pseudomonadati	Pseudomonadota	Betaproteobacteria	Burkholderiales	Burkholderiaceae	Caballeronia	1015	982	1029	291	833	750	1997	1124
Edaphobacter	352	21	15	9	4	0	0	0	300	161	299	376	20	2	11	0	606	532	806	231	433	467	158	4803	Bacteria	Pseudomonadati	Acidobacteriota	Terriglobia	Terriglobales	Acidobacteriaceae	Edaphobacter	397	1136	2175	4	33	1058	1533	37
Tardiphaga	52	289	478	1032	97	663	407	635	7	93	7	38	80	264	126	22	38	10	7	29	124	65	208	4771	Bacteria	Pseudomonadati	Pseudomonadota	Alphaproteobacteria	Hyphomicrobiales	Nitrobacteraceae	Tardiphaga	1851	145	84	1802	492	397	1996	2294
Tepidisphaera	237	112	77	582	0	64	51	67	460	276	547	496	63	13	20	1	272	456	268	236	212	88	91	4689	Bacteria	Pseudomonadati	Planctomycetota	Phycisphaerae	Tepidisphaerales	Tepidisphaeraceae	Tepidisphaera	1008	1779	1232	182	97	391	2787	279
Capsulimonas	457	0	0	11	0	0	0	0	345	215	339	745	33	0	4	0	572	417	299	296	79	343	67	4222	Bacteria	Bacillati	Armatimonadota	Armatimonadia	Capsulimonadales	Capsulimonadaceae	Capsulimonas	468	1644	1584	0	37	489	2112	37
Caulobacter	160	195	652	431	54	185	93	149	173	83	225	133	35	142	39	52	139	234	128	281	195	297	144	4219	Bacteria	Pseudomonadati	Pseudomonadota	Alphaproteobacteria	Caulobacterales	Caulobacteraceae	Caulobacter	1438	614	782	481	268	636	2052	749
Amnibacterium	504	231	87	122	32	46	33	143	476	198	71	315	786	128	418	21	176	78	46	98	33	16	117	4175	Bacteria	Bacillati	Actinomycetota	Actinomycetes	Micrococcales	Microbacteriaceae	Amnibacterium	944	1060	398	254	1353	166	2004	1607
Luteibacter	64	106	462	106	317	280	53	79	0	523	0	6	346	1139	272	0	0	0	0	0	0	0	412	4165	Bacteria	Pseudomonadati	Pseudomonadota	Gammaproteobacteria	Lysobacterales	Rhodanobacteraceae	Luteibacter	738	529	0	729	1757	412	1267	2486
Rahnella	0	0	0	0	1406	81	299	0	6	0	0	0	463	131	189	1401	0	0	0	0	0	0	0	3976	Bacteria	Pseudomonadati	Pseudomonadota	Gammaproteobacteria	Enterobacterales	Yersiniaceae	Rahnella	0	6	0	1786	2184	0	6	3970
Lacticigenium	0	0	0	0	14	0	0	0	0	0	0	0	12	56	0	3822	0	0	0	0	0	0	0	3904	Bacteria	Bacillati	Bacillota	Bacilli	Lactobacillales	Carnobacteriaceae	Lacticigenium	0	0	0	14	3890	0	0	3904
Rathayibacter	47	291	74	131	111	397	150	2256	0	22	0	19	34	69	7	29	17	23	0	29	14	157	16	3893	Bacteria	Bacillati	Actinomycetota	Actinomycetes	Micrococcales	Microbacteriaceae	Rathayibacter	543	41	69	2914	139	187	584	3053
Jatrophihabitans	427	277	136	101	0	18	10	83	405	225	342	451	43	15	6	0	265	285	142	101	40	116	387	3875	Bacteria	Bacillati	Actinomycetota	Actinomycetes	Jatrophihabitantales	Jatrophihabitantaceae	Jatrophihabitans	941	1423	793	111	64	543	2364	175
Pseudoxanthomonas	25	446	975	163	157	621	453	308	0	0	0	0	2	453	0	262	0	0	0	0	0	0	7	3872	Bacteria	Pseudomonadati	Pseudomonadota	Gammaproteobacteria	Lysobacterales	Lysobacteraceae	Pseudoxanthomonas	1609	0	0	1539	717	7	1609	2256
Methylocystis	354	81	41	292	0	0	0	20	306	319	471	297	56	6	17	0	247	148	73	291	432	226	98	3775	Bacteria	Pseudomonadati	Pseudomonadota	Alphaproteobacteria	Hyphomicrobiales	Methylocystaceae	Methylocystis	768	1393	759	20	79	756	2161	99
Microbacterium	37	68	129	27	242	620	343	653	19	30	8	26	119	400	37	452	9	20	8	13	0	17	298	3575	Bacteria	Bacillati	Actinomycetota	Actinomycetes	Micrococcales	Microbacteriaceae	Microbacterium	261	83	50	1858	1008	315	344	2866
Roseicella	149	41	25	121	0	0	0	8	208	105	276	265	27	0	60	0	266	332	170	679	594	195	17	3538	Bacteria	Pseudomonadati	Pseudomonadota	Alphaproteobacteria	Acetobacterales	Roseomonadaceae	Roseicella	336	854	1447	8	87	806	1190	95
Curtobacterium	29	72	22	38	142	528	80	1093	27	18	0	0	318	363	701	14	20	6	0	0	0	24	42	3537	Bacteria	Bacillati	Actinomycetota	Actinomycetes	Micrococcales	Microbacteriaceae	Curtobacterium	161	45	26	1843	1396	66	206	3239
Glaciihabitans	71	134	311	16	79	263	335	181	12	13	18	5	1091	62	812	9	0	0	0	0	0	0	101	3513	Bacteria	Bacillati	Actinomycetota	Actinomycetes	Micrococcales	Microbacteriaceae	Glaciihabitans	532	48	0	858	1974	101	580	2832
Bacillus	0	3	0	0	0	10	32	0	29	16	0	81	1602	76	85	137	612	0	7	49	714	0	9	3462	Bacteria	Bacillati	Bacillota	Bacilli	Bacillales	Bacillaceae	Bacillus	3	126	668	42	1900	723	129	1942
Noviherbaspirillum	249	65	28	95	6	51	17	94	277	393	255	847	49	8	4	6	189	74	313	87	42	25	202	3376	Bacteria	Pseudomonadati	Pseudomonadota	Betaproteobacteria	Burkholderiales	Oxalobacteraceae	Noviherbaspirillum	437	1772	663	168	67	269	2209	235
Microvirga	311	274	94	716	0	37	6	105	100	82	200	194	46	14	13	0	183	93	117	320	208	113	99	3325	Bacteria	Pseudomonadati	Pseudomonadota	Alphaproteobacteria	Hyphomicrobiales	Methylobacteriaceae	Microvirga	1395	576	713	148	73	420	1971	221
Paludibaculum	371	15	25	50	0	6	0	0	214	154	322	231	3	0	0	0	235	206	283	237	242	383	308	3285	Bacteria	Pseudomonadati	Acidobacteriota	Terriglobia	Bryobacterales	Bryobacteraceae	Paludibaculum	461	921	961	6	3	933	1382	9
Methylorubrum	194	196	115	749	0	11	5	34	208	65	295	203	29	2	8	0	200	130	152	440	150	52	17	3255	Bacteria	Pseudomonadati	Pseudomonadota	Alphaproteobacteria	Hyphomicrobiales	Methylobacteriaceae	Methylorubrum	1254	771	922	50	39	219	2025	89
Ferruginibacter	82	321	139	132	0	106	19	759	348	414	12	170	0	6	0	0	0	0	0	0	0	0	682	3190	Bacteria	Pseudomonadati	Bacteroidota	Chitinophagia	Chitinophagales	Chitinophagaceae	Ferruginibacter	674	944	0	884	6	682	1618	890
Haliangium	23	107	39	6	0	5	18	19	44	840	7	77	0	0	0	0	297	167	87	234	266	54	852	3142	Bacteria	Pseudomonadati	Myxococcota	Myxococcota_Incertae_sedis	Haliangiales	Kofleriaceae	Haliangium	175	968	785	42	0	1172	1143	42
Granulibacter	131	29	23	24	9	0	0	0	61	88	71	150	4	0	60	0	133	355	181	659	523	447	191	3139	Bacteria	Pseudomonadati	Pseudomonadota	Alphaproteobacteria	Acetobacterales	Acetobacteraceae	Granulibacter	207	370	1328	9	64	1161	577	73
Biostraticola	10	30	61	0	1442	737	684	22	0	0	0	0	0	0	0	8	0	0	0	0	0	0	0	2994	Bacteria	Pseudomonadati	Pseudomonadota	Gammaproteobacteria	Enterobacterales	Bruguierivoracaceae	Biostraticola	101	0	0	2885	8	0	101	2893
Paraburkholderia	216	126	134	84	11	97	27	42	83	245	61	192	232	48	173	2	70	78	403	56	68	68	454	2970	Bacteria	Pseudomonadati	Pseudomonadota	Betaproteobacteria	Burkholderiales	Burkholderiaceae	Paraburkholderia	560	581	607	177	455	590	1141	632
Achromobacter	195	66	38	53	438	284	110	217	105	52	128	192	18	540	9	66	79	47	129	19	30	0	113	2928	Bacteria	Pseudomonadati	Pseudomonadota	Betaproteobacteria	Burkholderiales	Alcaligenaceae	Achromobacter	352	477	274	1049	633	143	829	1682
Rhizobacter	420	314	149	114	2	103	45	133	211	225	63	197	121	62	80	15	140	45	48	20	101	12	255	2875	Bacteria	Pseudomonadati	Pseudomonadota	Betaproteobacteria	Burkholderiales	Burkholderiales_Incertae_sedis	Rhizobacter	997	696	253	283	278	368	1693	561
Methylocella	117	29	52	76	0	0	0	7	182	128	151	138	21	3	12	0	244	289	280	299	500	130	83	2741	Bacteria	Pseudomonadati	Pseudomonadota	Alphaproteobacteria	Hyphomicrobiales	Beijerinckiaceae	Methylocella	274	599	1112	7	36	713	873	43
Alkalihalobacillus	46	29	15	30	39	270	0	103	20	5	0	12	104	64	0	1955	0	0	0	0	0	0	7	2699	Bacteria	Bacillati	Bacillota	Bacilli	Bacillales	Bacillaceae	Alkalihalobacillus	120	37	0	412	2123	7	157	2535
Bryobacter	87	3	7	18	0	0	0	0	48	89	203	248	3	0	0	0	314	438	378	421	160	159	69	2645	Bacteria	Pseudomonadati	Acidobacteriota	Terriglobia	Bryobacterales	Bryobacteraceae	Bryobacter	115	588	1551	0	3	388	703	3
Phenylobacterium	131	55	159	497	13	58	45	76	164	74	60	201	36	40	4	10	127	168	55	162	128	220	135	2618	Bacteria	Pseudomonadati	Pseudomonadota	Alphaproteobacteria	Caulobacterales	Caulobacteraceae	Phenylobacterium	842	499	512	192	90	483	1341	282
Pseudoduganella	18	18	22	1	88	112	20	130	6	58	0	0	74	19	1956	62	0	0	3	0	0	0	4	2591	Bacteria	Pseudomonadati	Pseudomonadota	Betaproteobacteria	Burkholderiales	Oxalobacteraceae	Pseudoduganella	59	64	3	350	2111	4	123	2461
Methylorosula	194	59	122	112	25	56	49	65	143	190	46	163	35	12	97	0	92	283	153	92	343	108	99	2538	Bacteria	Pseudomonadati	Pseudomonadota	Alphaproteobacteria	Hyphomicrobiales	Beijerinckiaceae	Methylorosula	487	542	620	195	144	550	1029	339
Nitrobacter	142	82	241	255	0	34	20	25	341	150	273	191	6	6	2	0	88	108	144	97	32	0	231	2468	Bacteria	Pseudomonadati	Pseudomonadota	Alphaproteobacteria	Hyphomicrobiales	Nitrobacteraceae	Nitrobacter	720	955	437	79	14	263	1675	93
Pigmentiphaga	33	70	60	27	373	546	553	174	12	0	0	0	37	405	12	146	0	0	0	0	6	0	14	2468	Bacteria	Pseudomonadati	Pseudomonadota	Betaproteobacteria	Burkholderiales	Alcaligenaceae	Pigmentiphaga	190	12	0	1646	600	20	202	2246
Psychroglaciecola	168	102	83	212	8	48	15	52	27	84	123	68	512	22	235	3	134	43	20	217	176	30	7	2389	Bacteria	Pseudomonadati	Pseudomonadota	Alphaproteobacteria	Hyphomicrobiales	Methylobacteriaceae	Psychroglaciecola	565	302	414	123	772	213	867	895
Nocardioides	132	374	240	153	26	221	131	371	163	52	86	96	13	115	0	14	21	12	8	16	0	0	78	2322	Bacteria	Bacillati	Actinomycetota	Actinomycetes	Propionibacteriales	Nocardioidaceae	Nocardioides	899	397	57	749	142	78	1296	891
Beijerinckia	80	40	69	93	0	19	11	24	91	108	76	100	15	5	3	0	120	229	268	322	361	184	96	2314	Bacteria	Pseudomonadati	Pseudomonadota	Alphaproteobacteria	Hyphomicrobiales	Beijerinckiaceae	Beijerinckia	282	375	939	54	23	641	657	77
Rhodopila	75	26	16	41	0	0	0	0	45	33	78	146	6	0	5	0	127	263	120	621	277	395	26	2300	Bacteria	Pseudomonadati	Pseudomonadota	Alphaproteobacteria	Acetobacterales	Acetobacteraceae	Rhodopila	158	302	1131	0	11	698	460	11
Belnapia	112	19	27	68	0	0	0	2	143	125	147	203	9	10	21	0	117	88	234	504	237	122	57	2245	Bacteria	Pseudomonadati	Pseudomonadota	Alphaproteobacteria	Acetobacterales	Roseomonadaceae	Belnapia	226	618	943	2	40	416	844	42
Microlunatus	46	634	109	345	0	106	64	561	26	69	35	0	104	23	2	0	12	21	5	26	0	0	21	2209	Bacteria	Bacillati	Actinomycetota	Actinomycetes	Propionibacteriales	Propionibacteriaceae	Microlunatus	1134	130	64	731	129	21	1264	860
Methylovirgula	225	20	15	191	0	0	0	5	115	87	410	156	27	0	15	0	165	118	172	85	151	26	113	2096	Bacteria	Pseudomonadati	Pseudomonadota	Alphaproteobacteria	Hyphomicrobiales	Beijerinckiaceae	Methylovirgula	451	768	540	5	42	290	1219	47
Rubidibacter	25	123	831	26	0	0	0	6	49	283	636	40	0	0	0	0	0	0	41	11	0	0	14	2085	Bacteria	Bacillati	Cyanobacteriota	Cyanophyceae	Chroococcales	Aphanothecaceae	Rubidibacter	1005	1008	52	6	0	14	2013	6
Novosphingobium	20	99	129	270	180	317	89	158	10	10	0	6	10	500	38	48	24	58	8	10	18	0	65	2067	Bacteria	Pseudomonadati	Pseudomonadota	Alphaproteobacteria	Sphingomonadales	Sphingomonadaceae	Novosphingobium	518	26	100	744	596	83	544	1340
Aquincola	8	629	284	178	7	514	222	173	1	0	0	0	0	10	0	19	0	0	0	0	0	0	16	2061	Bacteria	Pseudomonadati	Pseudomonadota	Betaproteobacteria	Burkholderiales	Sphaerotilaceae	Aquincola	1099	1	0	916	29	16	1100	945
Acidiphilium	358	35	43	96	0	6	11	12	131	89	114	73	31	1	33	0	85	144	90	244	269	101	73	2039	Bacteria	Pseudomonadati	Pseudomonadota	Alphaproteobacteria	Acetobacterales	Acidocellaceae	Acidiphilium	532	407	563	29	65	443	939	94
Rhodoferax	41	348	144	161	37	458	94	610	0	10	0	18	9	60	0	21	0	0	0	0	7	0	6	2024	Bacteria	Pseudomonadati	Pseudomonadota	Betaproteobacteria	Burkholderiales	Comamonadaceae	Rhodoferax	694	28	0	1199	90	13	722	1289
Oxalicibacterium	8	140	487	32	372	292	344	70	0	0	0	0	0	202	0	50	0	0	0	0	0	0	0	1997	Bacteria	Pseudomonadati	Pseudomonadota	Betaproteobacteria	Burkholderiales	Oxalobacteraceae	Oxalicibacterium	667	0	0	1078	252	0	667	1330
Sanguibacter	0	0	0	0	222	154	68	481	0	0	0	0	0	241	0	810	0	0	0	0	0	0	0	1976	Bacteria	Bacillati	Actinomycetota	Actinomycetes	Micrococcales	Sanguibacteraceae	Sanguibacter	0	0	0	925	1051	0	0	1976
Abditibacterium	108	302	229	77	0	123	44	162	156	115	345	49	60	36	8	0	4	11	15	16	0	0	115	1975	Bacteria	Pseudomonadati	Abditibacteriota	Abditibacteriia	Abditibacteriales	Abditibacteriaceae	Abditibacterium	716	665	46	329	104	115	1381	433
Simplicispira	21	179	167	46	76	355	340	243	0	14	0	0	13	282	5	139	0	0	0	0	0	0	30	1910	Bacteria	Pseudomonadati	Pseudomonadota	Betaproteobacteria	Burkholderiales	Comamonadaceae	Simplicispira	413	14	0	1014	439	30	427	1453
Sphaerotilus	6	8	0	0	0	4	0	0	40	43	9	32	457	0	1160	0	36	21	12	9	12	14	16	1879	Bacteria	Pseudomonadati	Pseudomonadota	Betaproteobacteria	Burkholderiales	Sphaerotilaceae	Sphaerotilus	14	124	78	4	1617	42	138	1621
Cryobacterium	4	20	29	3	106	352	1131	27	0	0	0	0	10	24	0	0	0	0	0	0	0	0	41	1747	Bacteria	Bacillati	Actinomycetota	Actinomycetes	Micrococcales	Microbacteriaceae	Cryobacterium	56	0	0	1616	34	41	56	1650
Bradyrhizobium	74	67	102	242	0	45	8	14	49	143	60	31	0	7	0	0	103	74	128	81	176	16	326	1746	Bacteria	Pseudomonadati	Pseudomonadota	Alphaproteobacteria	Hyphomicrobiales	Nitrobacteraceae	Bradyrhizobium	485	283	386	67	7	518	768	74
Lichenicola	23	6	10	30	3	0	0	0	89	43	256	145	16	0	12	0	148	254	119	262	141	102	11	1670	Bacteria	Pseudomonadati	Pseudomonadota	Alphaproteobacteria	Acetobacterales	Acetobacteraceae	Lichenicola	69	533	783	3	28	254	602	31
Rhodopseudomonas	51	58	157	345	4	236	62	91	18	50	29	23	9	60	25	0	30	6	19	13	78	20	267	1651	Bacteria	Pseudomonadati	Pseudomonadota	Alphaproteobacteria	Hyphomicrobiales	Nitrobacteraceae	Rhodopseudomonas	611	120	68	393	94	365	731	487
Flavobacterium	34	54	73	12	133	194	469	61	0	185	0	8	5	303	11	80	0	0	0	0	0	0	9	1631	Bacteria	Pseudomonadati	Bacteroidota	Flavobacteriia	Flavobacteriales	Flavobacteriaceae	Flavobacterium	173	193	0	857	399	9	366	1256
Ramlibacter	14	122	213	77	261	174	162	408	0	0	0	0	0	100	0	27	0	0	0	0	0	0	9	1567	Bacteria	Pseudomonadati	Pseudomonadota	Betaproteobacteria	Burkholderiales	Comamonadaceae	Ramlibacter	426	0	0	1005	127	9	426	1132
Paludisphaera	61	50	0	38	0	3	5	16	99	244	152	75	25	8	5	0	178	124	140	75	38	44	170	1550	Bacteria	Pseudomonadati	Planctomycetota	Planctomycetia	Isosphaerales	Isosphaeraceae	Paludisphaera	149	570	517	24	38	252	719	62
Undibacterium	8	44	18	18	74	22	750	51	0	16	0	1	5	7	107	4	0	0	263	40	0	113	8	1549	Bacteria	Pseudomonadati	Pseudomonadota	Betaproteobacteria	Burkholderiales	Oxalobacteraceae	Undibacterium	88	17	303	897	123	121	105	1020
Arachidicoccus	101	562	140	104	0	172	145	134	16	62	47	11	3	4	0	0	0	0	0	0	0	0	17	1518	Bacteria	Pseudomonadati	Bacteroidota	Chitinophagia	Chitinophagales	Chitinophagaceae	Arachidicoccus	907	136	0	451	7	17	1043	458
Labilithrix	79	98	47	357	10	66	196	86	56	76	32	112	11	66	0	20	31	45	41	0	16	0	36	1481	Bacteria	Pseudomonadati	Myxococcota	Myxococcota_Incertae_sedis	Polyangiales	Labilitrichaceae	Labilithrix	581	276	117	358	97	52	857	455
Acidobacterium	29	12	0	0	0	0	0	0	180	197	32	120	0	0	26	0	50	173	120	44	169	187	60	1399	Bacteria	Pseudomonadati	Acidobacteriota	Terriglobia	Terriglobales	Acidobacteriaceae	Acidobacterium	41	529	387	0	26	416	570	26
Methylothermalis	48	11	44	227	0	0	0	14	86	52	269	67	0	0	0	0	132	16	39	41	44	0	305	1395	Bacteria	Pseudomonadati	Pseudomonadota	Alphaproteobacteria	Hyphomicrobiales	Hyphomicrobiaceae	Methylothermalis	330	474	228	14	0	349	804	14
Acidicapsa	47	4	0	1	0	0	0	0	28	49	152	89	12	0	7	0	140	71	205	56	168	212	117	1358	Bacteria	Pseudomonadati	Acidobacteriota	Terriglobia	Terriglobales	Acidobacteriaceae	Acidicapsa	52	318	472	0	19	497	370	19
Marinilactibacillus	0	0	0	0	5	0	0	0	0	0	0	0	4	2	0	1328	0	0	0	0	0	0	0	1339	Bacteria	Bacillati	Bacillota	Bacilli	Lactobacillales	Carnobacteriaceae	Marinilactibacillus	0	0	0	5	1334	0	0	1339
Caldimonas	121	136	31	49	0	13	5	21	148	173	75	140	29	15	16	3	61	20	20	0	13	17	224	1330	Bacteria	Pseudomonadati	Pseudomonadota	Betaproteobacteria	Burkholderiales	Sphaerotilaceae	Caldimonas	337	536	101	39	63	254	873	102
Thermoleophilum	75	23	38	36	0	0	0	11	272	29	58	63	11	4	0	0	36	94	64	183	27	90	209	1323	Bacteria	Bacillati	Actinomycetota	Thermoleophilia	Thermoleophilales	Thermoleophilaceae	Thermoleophilum	172	422	377	11	15	326	594	26
Methylocapsa	86	8	15	66	0	0	0	0	65	59	175	143	4	0	2	0	140	83	114	134	140	43	40	1317	Bacteria	Pseudomonadati	Pseudomonadota	Alphaproteobacteria	Hyphomicrobiales	Beijerinckiaceae	Methylocapsa	175	442	471	0	6	223	617	6
Mesorhizobium	13	291	230	206	12	172	59	70	0	30	0	8	0	36	0	22	0	0	0	0	0	0	163	1312	Bacteria	Pseudomonadati	Pseudomonadota	Alphaproteobacteria	Hyphomicrobiales	Phyllobacteriaceae	Mesorhizobium	740	38	0	313	58	163	778	371
Alkalibacterium	0	0	0	0	177	0	0	0	0	0	0	0	0	4	0	1120	0	0	0	0	0	0	0	1301	Bacteria	Bacillati	Bacillota	Bacilli	Lactobacillales	Carnobacteriaceae	Alkalibacterium	0	0	0	177	1124	0	0	1301
Acidisphaera	36	11	32	72	0	0	0	0	23	27	39	23	0	0	0	0	110	111	100	307	252	107	26	1276	Bacteria	Pseudomonadati	Pseudomonadota	Alphaproteobacteria	Acetobacterales	Acetobacteraceae	Acidisphaera	151	112	628	0	0	385	263	0
Acidiferrimicrobium	17	0	0	2	0	0	0	0	48	27	113	54	0	0	0	0	104	275	97	223	20	226	58	1264	Bacteria	Bacillati	Actinomycetota	Acidimicrobiia	Acidimicrobiales	Acidimicrobiaceae	Acidiferrimicrobium	19	242	699	0	0	304	261	0
Gemmatimonas	55	122	96	223	0	73	28	43	86	134	40	58	0	0	0	0	37	15	24	37	16	0	120	1207	Bacteria	Pseudomonadati	Gemmatimonadota	Gemmatimonadia	Gemmatimonadales	Gemmatimonadaceae	Gemmatimonas	496	318	113	144	0	136	814	144
Aquicella	41	37	138	24	7	34	249	21	32	42	0	8	8	103	0	30	35	20	11	8	16	14	325	1203	Bacteria	Pseudomonadati	Pseudomonadota	Gammaproteobacteria	Legionellales	Coxiellaceae	Aquicella	240	82	74	311	141	355	322	452
Roseococcus	57	46	40	143	6	25	12	19	14	34	49	98	7	43	0	0	100	35	14	185	178	28	69	1202	Bacteria	Pseudomonadati	Pseudomonadota	Alphaproteobacteria	Acetobacterales	Roseomonadaceae	Roseococcus	286	195	334	62	50	275	481	112
Falsiroseomonas	42	33	30	72	0	10	0	6	41	31	29	59	0	12	25	0	102	82	73	239	152	115	45	1198	Bacteria	Pseudomonadati	Pseudomonadota	Alphaproteobacteria	Acetobacterales	Roseomonadaceae	Falsiroseomonas	177	160	496	16	37	312	337	53
Ideonella	42	80	77	21	0	49	70	33	27	34	18	26	154	10	332	0	82	23	74	0	10	0	30	1192	Bacteria	Pseudomonadati	Pseudomonadota	Betaproteobacteria	Burkholderiales	Sphaerotilaceae	Ideonella	220	105	179	152	496	40	325	648
Clostridium	42	34	60	11	14	26	299	26	21	19	26	46	12	12	0	12	98	38	48	121	37	49	28	1079	Bacteria	Bacillati	Bacillota	Clostridia	Eubacteriales	Clostridiaceae	Clostridium	147	112	305	365	36	114	259	401
Hydrogenophaga	73	77	163	43	36	134	82	163	28	59	20	27	30	69	21	18	5	0	6	0	0	0	22	1076	Bacteria	Pseudomonadati	Pseudomonadota	Betaproteobacteria	Burkholderiales	Comamonadaceae	Hydrogenophaga	356	134	11	415	138	22	490	553
Arthrobacter	0	23	8	0	2	40	71	796	3	0	25	8	0	36	0	2	9	12	4	22	0	0	14	1075	Bacteria	Bacillati	Actinomycetota	Actinomycetes	Micrococcales	Micrococcaceae	Arthrobacter	31	36	47	909	38	14	67	947
Lysobacter	0	0	29	0	256	11	54	0	0	0	0	0	0	17	0	699	0	0	0	0	0	0	4	1070	Bacteria	Pseudomonadati	Pseudomonadota	Gammaproteobacteria	Lysobacterales	Lysobacteraceae	Lysobacter	29	0	0	321	716	4	29	1037
Sodalis	0	3	18	0	65	144	395	0	0	0	0	0	20	81	174	0	0	0	0	0	19	0	141	1060	Bacteria	Pseudomonadati	Pseudomonadota	Gammaproteobacteria	Enterobacterales	Bruguierivoracaceae	Sodalis	21	0	0	604	275	160	21	879
Methyloferula	18	9	29	35	0	6	0	19	11	7	22	24	0	0	0	0	78	79	22	75	322	163	72	991	Bacteria	Pseudomonadati	Pseudomonadota	Alphaproteobacteria	Hyphomicrobiales	Beijerinckiaceae	Methyloferula	91	64	254	25	0	557	155	25
Nakamurella	82	113	27	38	5	41	10	80	45	73	53	17	230	90	11	16	0	0	0	0	0	0	37	968	Bacteria	Bacillati	Actinomycetota	Actinomycetes	Nakamurellales	Nakamurellaceae	Nakamurella	260	188	0	136	347	37	448	483
Aeromicrobium	22	30	105	10	172	117	159	159	0	0	0	0	15	143	2	11	0	0	0	0	0	0	21	966	Bacteria	Bacillati	Actinomycetota	Actinomycetes	Propionibacteriales	Nocardioidaceae	Aeromicrobium	167	0	0	607	171	21	167	778
Anaerocolumna	9	22	47	20	11	16	23	48	9	14	0	11	237	84	3	329	47	0	0	0	6	0	18	954	Bacteria	Bacillati	Bacillota	Clostridia	Lachnospirales	Lachnospiraceae	Anaerocolumna	98	34	47	98	653	24	132	751
Endobacter	17	0	0	14	0	0	0	0	207	94	43	87	1	0	99	0	29	48	77	127	61	12	32	948	Bacteria	Pseudomonadati	Pseudomonadota	Alphaproteobacteria	Acetobacterales	Acetobacteraceae	Endobacter	31	431	281	0	100	105	462	100
Dyadobacter	9	31	119	18	86	191	105	93	0	5	0	9	7	202	0	59	0	0	0	0	0	0	8	942	Bacteria	Pseudomonadati	Bacteroidota	Cytophagia	Cytophagales	Spirosomataceae	Dyadobacter	177	14	0	475	268	8	191	743
Pseudochelatococcus	71	9	7	100	0	0	0	11	119	98	202	102	23	0	10	0	41	3	8	20	58	13	28	923	Bacteria	Pseudomonadati	Pseudomonadota	Alphaproteobacteria	Hyphomicrobiales	Chelatococcaceae	Pseudochelatococcus	187	521	72	11	33	99	708	44
Erwinia	0	0	0	0	316	52	70	16	0	5	0	0	68	48	275	55	0	0	0	0	0	0	0	905	Bacteria	Pseudomonadati	Pseudomonadota	Gammaproteobacteria	Enterobacterales	Erwiniaceae	Erwinia	0	5	0	454	446	0	5	900
Frondihabitans	16	16	3	0	0	30	9	13	0	11	7	4	603	92	85	0	0	0	8	0	0	0	4	901	Bacteria	Bacillati	Actinomycetota	Actinomycetes	Micrococcales	Microbacteriaceae	Frondihabitans	35	22	8	52	780	4	57	832
Gluconobacter	0	0	0	0	0	0	0	0	0	16	0	0	340	239	64	12	23	84	8	80	21	13	0	900	Bacteria	Pseudomonadati	Pseudomonadota	Alphaproteobacteria	Acetobacterales	Acetobacteraceae	Gluconobacter	0	16	195	0	655	34	16	655
Marmoricola	65	61	99	25	4	67	40	138	135	37	80	32	27	9	4	0	7	0	0	0	0	0	64	894	Bacteria	Bacillati	Actinomycetota	Actinomycetes	Propionibacteriales	Nocardioidaceae	Marmoricola	250	284	7	249	40	64	534	289
Rhodovastum	28	4	8	39	0	0	0	0	18	29	38	32	0	0	4	0	78	73	119	170	125	76	51	892	Bacteria	Pseudomonadati	Pseudomonadota	Alphaproteobacteria	Acetobacterales	Acetobacteraceae	Rhodovastum	79	117	440	0	4	252	196	4
Aquisphaera	11	4	0	5	0	2	0	4	47	22	56	29	7	4	0	0	235	191	118	62	21	19	53	890	Bacteria	Pseudomonadati	Planctomycetota	Planctomycetia	Isosphaerales	Isosphaeraceae	Aquisphaera	20	154	606	6	11	93	174	17
Flavitalea	11	279	18	74	0	187	23	130	0	39	0	6	4	5	0	0	0	0	0	0	0	0	106	882	Bacteria	Pseudomonadati	Bacteroidota	Chitinophagia	Chitinophagales	Chitinophagaceae	Flavitalea	382	45	0	340	9	106	427	349
Pseudobacteriovorax	4	12	79	72	45	65	342	91	11	10	0	29	15	73	0	0	0	0	0	0	0	0	11	859	Bacteria	Pseudomonadati	Bdellovibrionota	Oligoflexia	Oligoflexales	Pseudobacteriovoracaceae	Pseudobacteriovorax	167	50	0	543	88	11	217	631
Roseateles	15	39	42	26	0	106	7	51	17	14	7	5	0	125	1	29	101	40	18	0	18	0	181	842	Bacteria	Pseudomonadati	Pseudomonadota	Betaproteobacteria	Burkholderiales	Sphaerotilaceae	Roseateles	122	43	159	164	155	199	165	319
Uliginosibacterium	0	218	163	0	0	223	178	56	0	0	0	0	0	0	0	0	0	0	0	0	0	0	0	838	Bacteria	Pseudomonadati	Pseudomonadota	Betaproteobacteria	Rhodocyclales	Zoogloeaceae	Uliginosibacterium	381	0	0	457	0	0	381	457
Fimbriimonas	196	36	21	9	0	8	6	19	122	45	98	87	48	4	22	0	14	12	9	19	4	0	57	836	Bacteria	Bacillati	Armatimonadota	Fimbriimonadia	Fimbriimonadales	Fimbriimonadaceae	Fimbriimonas	262	352	54	33	74	61	614	107
Pelagibacterium	0	0	0	0	8	0	10	0	0	0	0	0	0	59	0	752	0	0	0	0	0	0	5	834	Bacteria	Pseudomonadati	Pseudomonadota	Alphaproteobacteria	Hyphomicrobiales	Devosiaceae	Pelagibacterium	0	0	0	18	811	5	0	829
Paraconexibacter	40	62	30	19	0	20	0	21	16	51	87	14	0	0	0	0	14	22	12	42	5	62	308	825	Bacteria	Bacillati	Actinomycetota	Thermoleophilia	Solirubrobacterales	Paraconexibacteraceae	Paraconexibacter	151	168	90	41	0	375	319	41
Alkalicoccobacillus	19	0	12	0	12	19	0	21	12	0	0	0	57	37	0	632	0	0	0	0	0	0	0	821	Bacteria	Bacillati	Bacillota	Bacilli	Bacillales	Bacillaceae	Alkalicoccobacillus	31	12	0	52	726	0	43	778
Rhodovarius	23	4	5	12	0	0	0	0	3	0	15	21	0	0	0	0	16	10	17	23	253	382	16	800	Bacteria	Pseudomonadati	Pseudomonadota	Alphaproteobacteria	Acetobacterales	Roseomonadaceae	Rhodovarius	44	39	66	0	0	651	83	0
Acidovorax	11	48	159	17	25	144	150	117	0	0	0	0	6	64	14	38	0	0	0	0	0	0	5	798	Bacteria	Pseudomonadati	Pseudomonadota	Betaproteobacteria	Burkholderiales	Comamonadaceae	Acidovorax	235	0	0	436	122	5	235	558
Xanthomonas	0	44	83	16	77	38	51	23	0	0	0	0	0	61	0	261	0	0	0	0	0	0	119	773	Bacteria	Pseudomonadati	Pseudomonadota	Gammaproteobacteria	Lysobacterales	Lysobacteraceae	Xanthomonas	143	0	0	189	322	119	143	511
Leifsonia	0	90	174	3	147	85	107	62	0	0	0	0	2	70	0	10	0	0	0	0	0	0	15	765	Bacteria	Bacillati	Actinomycetota	Actinomycetes	Micrococcales	Microbacteriaceae	Leifsonia	267	0	0	401	82	15	267	483
Xenophilus	0	23	47	31	127	126	44	219	0	0	0	0	0	115	0	23	0	0	0	0	0	0	8	763	Bacteria	Pseudomonadati	Pseudomonadota	Betaproteobacteria	Burkholderiales	Comamonadaceae	Xenophilus	101	0	0	516	138	8	101	654
Afipia	27	34	107	89	0	49	14	9	20	49	57	35	3	13	2	4	21	17	35	13	15	0	116	729	Bacteria	Pseudomonadati	Pseudomonadota	Alphaproteobacteria	Hyphomicrobiales	Nitrobacteraceae	Afipia	257	161	86	72	22	131	418	94
Yersinia	0	0	0	0	292	20	24	19	0	0	0	0	155	12	54	150	0	0	0	0	0	0	0	726	Bacteria	Pseudomonadati	Pseudomonadota	Gammaproteobacteria	Enterobacterales	Yersiniaceae	Yersinia	0	0	0	355	371	0	0	726
Pleomorphomonas	14	12	26	27	0	2	0	13	46	79	38	117	4	0	1	0	60	34	65	38	88	25	35	724	Bacteria	Pseudomonadati	Pseudomonadota	Alphaproteobacteria	Hyphomicrobiales	Pleomorphomonadaceae	Pleomorphomonas	79	280	197	15	5	148	359	20
Ginsengibacter	216	0	0	9	0	0	0	0	106	225	5	10	0	0	0	0	37	0	0	0	0	0	107	715	Bacteria	Pseudomonadati	Bacteroidota	Chitinophagia	Chitinophagales	Chitinophagaceae	Ginsengibacter	225	346	37	0	0	107	571	0
Roseiarcus	13	0	10	0	0	0	0	0	10	60	51	35	4	0	0	0	28	47	42	57	121	40	175	693	Bacteria	Pseudomonadati	Pseudomonadota	Alphaproteobacteria	Hyphomicrobiales	Roseiarcaceae	Roseiarcus	23	156	174	0	4	336	179	4
Actinoplanes	10	125	15	29	0	117	50	251	9	25	3	4	7	0	6	0	0	6	0	0	0	0	23	680	Bacteria	Bacillati	Actinomycetota	Actinomycetes	Micromonosporales	Micromonosporaceae	Actinoplanes	179	41	6	418	13	23	220	431
Comamonas	23	63	59	21	38	103	34	114	12	18	3	34	13	43	7	13	13	3	4	0	5	0	53	676	Bacteria	Pseudomonadati	Pseudomonadota	Betaproteobacteria	Burkholderiales	Comamonadaceae	Comamonas	166	67	20	289	76	58	233	365
Acidisarcina	49	13	12	8	0	0	0	0	7	29	23	26	0	0	0	0	33	41	50	19	124	53	167	654	Bacteria	Pseudomonadati	Acidobacteriota	Terriglobia	Terriglobales	Acidobacteriaceae	Acidisarcina	82	85	143	0	0	344	167	0
Agreia	5	9	19	10	33	66	125	323	0	7	0	0	6	35	7	6	0	0	0	0	0	0	0	651	Bacteria	Bacillati	Actinomycetota	Actinomycetes	Micrococcales	Microbacteriaceae	Agreia	43	7	0	547	54	0	50	601
Duganella	14	22	21	1	18	55	25	28	4	60	0	0	36	105	198	33	0	2	5	0	0	0	16	643	Bacteria	Pseudomonadati	Pseudomonadota	Betaproteobacteria	Burkholderiales	Oxalobacteraceae	Duganella	58	64	7	126	372	16	122	498
Limnobaculum	0	7	11	0	41	265	288	0	0	0	0	0	12	18	0	0	0	0	0	0	0	0	0	642	Bacteria	Pseudomonadati	Pseudomonadota	Gammaproteobacteria	Enterobacterales	Budviciaceae	Limnobaculum	18	0	0	594	30	0	18	624
Nunduva	44	79	237	14	0	0	0	22	84	43	21	7	0	0	0	0	10	16	41	0	0	0	13	631	Bacteria	Bacillati	Cyanobacteriota	Cyanophyceae	Nostocales	Rivulariaceae	Nunduva	374	155	67	22	0	13	529	22
Leuconostoc	0	4	0	0	121	73	50	5	0	0	0	0	6	297	2	71	0	0	0	0	0	0	0	629	Bacteria	Bacillati	Bacillota	Bacilli	Lactobacillales	Lactobacillaceae	Leuconostoc	4	0	0	249	376	0	4	625
Brenneria	0	0	0	0	0	32	5	0	0	0	0	0	6	0	229	353	0	0	0	0	0	0	0	625	Bacteria	Pseudomonadati	Pseudomonadota	Gammaproteobacteria	Enterobacterales	Pectobacteriaceae	Brenneria	0	0	0	37	588	0	0	625
Siccirubricoccus	18	6	5	18	0	0	0	0	26	17	31	31	0	0	0	0	40	41	23	142	107	106	12	623	Bacteria	Pseudomonadati	Pseudomonadota	Alphaproteobacteria	Acetobacterales	Roseomonadaceae	Siccirubricoccus	47	105	246	0	0	225	152	0
Nesterenkonia	0	0	0	0	68	0	0	0	0	0	0	0	0	19	0	526	0	0	0	0	0	0	0	613	Bacteria	Bacillati	Actinomycetota	Actinomycetes	Micrococcales	Micrococcaceae	Nesterenkonia	0	0	0	68	545	0	0	613
Aegeococcus	17	29	209	5	0	0	0	0	39	82	188	21	0	0	0	0	0	3	11	0	0	0	1	605	Bacteria	Bacillati	Cyanobacteriota	Cyanophyceae	Aegeococcales	Aegeococcaceae	Aegeococcus	260	330	14	0	0	1	590	0
Cytophaga	3	72	47	0	0	21	434	15	0	0	0	0	0	0	0	2	0	0	0	0	0	0	0	594	Bacteria	Pseudomonadati	Bacteroidota	Cytophagia	Cytophagales	Cytophagaceae	Cytophaga	122	0	0	470	2	0	122	472
Neoasaia	13	6	12	37	0	0	0	0	5	8	22	11	0	0	0	0	33	52	21	141	99	74	59	593	Bacteria	Pseudomonadati	Pseudomonadota	Alphaproteobacteria	Acetobacterales	Acetobacteraceae	Neoasaia	68	46	247	0	0	232	114	0
Aquabacterium	13	14	8	0	0	7	6	3	17	27	3	14	112	0	231	0	42	7	23	0	9	0	56	592	Bacteria	Pseudomonadati	Pseudomonadota	Betaproteobacteria	Burkholderiales	Burkholderiales_Incertae_sedis	Aquabacterium	35	61	72	16	343	65	96	359
Frigoribacterium	0	7	0	0	163	17	151	14	0	0	0	0	5	86	3	98	0	0	0	0	0	0	27	571	Bacteria	Bacillati	Actinomycetota	Actinomycetes	Micrococcales	Microbacteriaceae	Frigoribacterium	7	0	0	345	192	27	7	537
Arcticibacter	0	0	0	0	250	127	165	26	0	0	0	0	0	0	0	0	0	0	0	0	0	0	0	568	Bacteria	Pseudomonadati	Bacteroidota	Sphingobacteriia	Sphingobacteriales	Sphingobacteriaceae	Arcticibacter	0	0	0	568	0	0	0	568
Urbifossiella	10	13	0	32	0	0	0	9	12	376	43	0	0	6	0	0	0	0	0	0	0	0	67	568	Bacteria	Pseudomonadati	Planctomycetota	Planctomycetia	Gemmatales	Gemmataceae	Urbifossiella	55	431	0	9	6	67	486	15
Dendrosporobacter	0	6	0	0	6	0	36	4	10	3	0	0	6	31	0	459	0	0	0	0	0	0	6	567	Bacteria	Bacillati	Bacillota	Negativicutes	Selenomonadales	Sporomusaceae	Dendrosporobacter	6	13	0	46	496	6	19	542
Occallatibacter	19	8	14	0	0	0	0	0	15	63	34	16	0	0	0	0	41	44	135	42	78	0	46	555	Bacteria	Pseudomonadati	Acidobacteriota	Terriglobia	Terriglobales	Acidobacteriaceae	Occallatibacter	41	128	262	0	0	124	169	0
Rhodoligotrophos	17	4	14	50	0	0	0	0	21	26	44	38	2	0	0	0	33	53	119	52	20	22	37	552	Bacteria	Pseudomonadati	Pseudomonadota	Alphaproteobacteria	Hyphomicrobiales	Rhodoligotrophaceae	Rhodoligotrophos	85	129	257	0	2	79	214	2
Rhizomicrobium	15	0	11	9	0	4	0	0	35	30	28	9	0	0	0	0	31	33	49	43	49	12	181	539	Bacteria	Pseudomonadati	Pseudomonadota	Alphaproteobacteria	Micropepsales	Micropepsaceae	Rhizomicrobium	35	102	156	4	0	242	137	4
Hansschlegelia	32	39	31	34	3	56	14	14	21	33	39	28	6	10	8	0	25	18	13	25	25	13	41	528	Bacteria	Pseudomonadati	Pseudomonadota	Alphaproteobacteria	Hyphomicrobiales	Methylopilaceae	Hansschlegelia	136	121	81	87	24	79	257	111
Aliidongia	22	30	19	22	0	0	0	0	31	50	45	30	0	0	0	0	45	62	29	31	58	16	38	528	Bacteria	Pseudomonadati	Pseudomonadota	Alphaproteobacteria	Rhodospirillales	Dongiaceae	Aliidongia	93	156	167	0	0	112	249	0
Herbiconiux	0	16	9	5	28	81	52	89	0	0	0	0	14	219	2	11	0	0	0	0	0	0	0	526	Bacteria	Bacillati	Actinomycetota	Actinomycetes	Micrococcales	Microbacteriaceae	Herbiconiux	30	0	0	250	246	0	30	496
Curvibacter	74	60	155	18	17	55	26	81	2	14	0	0	0	11	0	9	0	0	0	0	0	0	2	524	Bacteria	Pseudomonadati	Pseudomonadota	Betaproteobacteria	Burkholderiales	Comamonadaceae	Curvibacter	307	16	0	179	20	2	323	199
Silvibacterium	81	8	14	5	0	0	0	0	22	21	12	110	0	0	0	0	33	30	30	11	38	28	71	514	Bacteria	Pseudomonadati	Acidobacteriota	Terriglobia	Terriglobales	Acidobacteriaceae	Silvibacterium	108	165	104	0	0	137	273	0
Salinibacterium	0	0	0	0	82	17	223	0	0	0	0	0	0	172	0	0	0	0	0	0	0	0	16	510	Bacteria	Bacillati	Actinomycetota	Actinomycetes	Micrococcales	Microbacteriaceae	Salinibacterium	0	0	0	322	172	16	0	494
Ancylobacter	2	7	19	9	20	35	31	3	0	2	5	0	0	122	0	20	0	0	0	0	0	0	226	501	Bacteria	Pseudomonadati	Pseudomonadota	Alphaproteobacteria	Hyphomicrobiales	Xanthobacteraceae	Ancylobacter	37	7	0	89	142	226	44	231
Herminiimonas	8	14	122	6	21	16	68	7	2	41	0	4	10	81	23	52	0	0	15	0	0	0	11	501	Bacteria	Pseudomonadati	Pseudomonadota	Betaproteobacteria	Burkholderiales	Oxalobacteraceae	Herminiimonas	150	47	15	112	166	11	197	278
Subtercola	7	20	19	11	7	61	18	50	3	8	0	0	94	33	37	8	0	0	0	0	0	0	113	489	Bacteria	Bacillati	Actinomycetota	Actinomycetes	Micrococcales	Microbacteriaceae	Subtercola	57	11	0	136	172	113	68	308
Acidibacter	20	15	10	13	0	33	11	5	24	35	24	40	0	0	0	0	21	30	64	12	12	0	99	468	Bacteria	Pseudomonadati	Pseudomonadota	Gammaproteobacteria	Gammaproteobacteria_Incertae_sedis	Gammaproteobacteria_Incertae_sedis	Acidibacter	58	123	127	49	0	111	181	49
Pararobbsia	24	8	0	0	0	0	0	0	11	9	8	12	0	0	0	0	33	51	21	0	6	35	237	455	Bacteria	Pseudomonadati	Pseudomonadota	Betaproteobacteria	Burkholderiales	Burkholderiaceae	Pararobbsia	32	40	105	0	0	278	72	0
Chthoniobacter	106	8	21	16	0	3	0	0	16	21	8	79	0	0	0	0	5	48	34	0	6	9	72	452	Bacteria	Pseudomonadati	Verrucomicrobiota	Spartobacteria	Chthoniobacterales	Chthoniobacteraceae	Chthoniobacter	151	124	87	3	0	87	275	3
Patulibacter	22	22	27	10	5	9	4	42	39	22	68	9	17	18	1	2	0	0	0	13	0	16	92	438	Bacteria	Bacillati	Actinomycetota	Thermoleophilia	Solirubrobacterales	Patulibacteraceae	Patulibacter	81	138	13	60	38	108	219	98
Persinema	34	22	42	11	0	0	0	6	87	40	73	64	0	0	0	0	7	17	19	0	0	13	3	438	Bacteria	Bacillati	Cyanobacteriota	Cyanophyceae	Nodosilineales	Persinemataceae	Persinema	109	264	43	6	0	16	373	6
Armatimonas	22	16	8	14	0	5	0	13	6	27	17	55	0	0	0	0	35	41	9	16	11	60	82	437	Bacteria	Bacillati	Armatimonadota	Armatimonadia	Armatimonadales	Armatimonadaceae	Armatimonas	60	105	101	18	0	153	165	18
Niastella	15	94	35	42	0	75	22	124	0	4	0	0	0	13	0	0	0	0	0	0	0	0	11	435	Bacteria	Pseudomonadati	Bacteroidota	Chitinophagia	Chitinophagales	Chitinophagaceae	Niastella	186	4	0	221	13	11	190	234
Paracoccus	0	0	0	0	4	0	0	0	0	0	0	0	0	0	0	426	0	0	0	0	0	0	0	430	Bacteria	Pseudomonadati	Pseudomonadota	Alphaproteobacteria	Rhodobacterales	Paracoccaceae	Paracoccus	0	0	0	4	426	0	0	430
Sphingobium	11	24	70	32	22	58	12	13	5	7	0	7	0	28	8	16	4	9	8	0	0	0	92	426	Bacteria	Pseudomonadati	Pseudomonadota	Alphaproteobacteria	Sphingomonadales	Sphingomonadaceae	Sphingobium	137	19	21	105	52	92	156	157
Streptomyces	7	10	16	8	0	110	9	64	20	6	21	10	14	0	3	0	3	12	5	9	0	0	86	413	Bacteria	Bacillati	Actinomycetota	Actinomycetes	Kitasatosporales	Streptomycetaceae	Streptomyces	41	57	29	183	17	86	98	200
Caenimonas	17	19	67	5	9	30	16	28	0	5	0	0	30	77	77	18	0	0	0	0	0	0	8	406	Bacteria	Pseudomonadati	Pseudomonadota	Betaproteobacteria	Burkholderiales	Comamonadaceae	Caenimonas	108	5	0	83	202	8	113	285
Aquihabitans	11	98	78	0	0	30	60	87	12	6	8	0	0	0	0	0	0	0	0	0	0	0	14	404	Bacteria	Bacillati	Actinomycetota	Acidimicrobiia	Acidimicrobiales	Iamiaceae	Aquihabitans	187	26	0	177	0	14	213	177
Tianweitania	0	11	0	30	56	11	0	296	0	0	0	0	0	0	0	0	0	0	0	0	0	0	0	404	Bacteria	Pseudomonadati	Pseudomonadota	Alphaproteobacteria	Hyphomicrobiales	Phyllobacteriaceae	Tianweitania	41	0	0	363	0	0	41	363
Agromyces	7	16	28	3	33	49	70	27	1	4	8	7	27	41	4	10	0	7	0	0	0	12	24	378	Bacteria	Bacillati	Actinomycetota	Actinomycetes	Micrococcales	Microbacteriaceae	Agromyces	54	20	7	179	82	36	74	261
Larkinella	7	81	14	41	0	45	10	166	0	0	0	0	0	0	0	0	0	0	0	0	0	0	4	368	Bacteria	Pseudomonadati	Bacteroidota	Cytophagia	Cytophagales	Spirosomataceae	Larkinella	143	0	0	221	0	4	143	221
Methylosinus	57	5	0	74	0	0	0	5	34	16	48	26	5	0	0	0	21	19	14	12	18	0	7	361	Bacteria	Pseudomonadati	Pseudomonadota	Alphaproteobacteria	Hyphomicrobiales	Methylocystaceae	Methylosinus	136	124	66	5	5	25	260	10
Legionella	2	4	18	25	2	7	15	10	3	23	0	0	0	29	0	3	12	5	11	0	32	0	160	361	Bacteria	Pseudomonadati	Pseudomonadota	Gammaproteobacteria	Legionellales	Legionellaceae	Legionella	49	26	28	34	32	192	75	66
Asticcacaulis	24	9	33	6	0	8	4	0	28	13	36	32	0	0	18	0	20	13	11	14	23	48	18	358	Bacteria	Pseudomonadati	Pseudomonadota	Alphaproteobacteria	Caulobacterales	Caulobacteraceae	Asticcacaulis	72	109	58	12	18	89	181	30
Aminobacter	0	0	0	0	0	9	0	0	0	0	0	0	0	0	0	0	0	0	0	0	0	0	347	356	Bacteria	Pseudomonadati	Pseudomonadota	Alphaproteobacteria	Hyphomicrobiales	Phyllobacteriaceae	Aminobacter	0	0	0	9	0	347	0	9
Paracraurococcus	0	6	11	0	0	0	0	0	0	14	2	16	0	0	0	0	53	104	37	77	11	0	5	336	Bacteria	Pseudomonadati	Pseudomonadota	Alphaproteobacteria	Acetobacterales	Roseomonadaceae	Paracraurococcus	17	32	271	0	0	16	49	0
Leucobacter	4	7	28	4	37	49	80	23	0	0	0	1	24	40	10	14	0	0	0	0	0	0	14	335	Bacteria	Bacillati	Actinomycetota	Actinomycetes	Micrococcales	Microbacteriaceae	Leucobacter	43	1	0	189	88	14	44	277
Phnomibacter	14	58	17	55	0	54	12	17	0	99	0	4	0	0	0	0	0	0	0	0	0	0	5	335	Bacteria	Pseudomonadati	Bacteroidota	Chitinophagia	Chitinophagales	Chitinophagaceae	Phnomibacter	144	103	0	83	0	5	247	83
Rivibacter	12	109	37	40	0	32	14	36	0	24	5	3	0	11	0	2	0	0	0	0	0	0	6	331	Bacteria	Pseudomonadati	Pseudomonadota	Betaproteobacteria	Burkholderiales	Burkholderiales_Incertae_sedis	Rivibacter	198	32	0	82	13	6	230	95
Ilumatobacter	12	69	10	11	0	88	9	29	4	27	15	0	0	3	0	0	0	0	0	0	0	0	49	326	Bacteria	Bacillati	Actinomycetota	Acidimicrobiia	Acidimicrobiales	Ilumatobacteraceae	Ilumatobacter	102	46	0	126	3	49	148	129
Pseudorhodoplanes	0	9	15	14	0	9	5	0	0	4	0	0	0	0	0	0	0	0	0	0	0	0	269	325	Bacteria	Pseudomonadati	Pseudomonadota	Alphaproteobacteria	Hyphomicrobiales	Hyphomicrobiales_Incertae_sedis	Pseudorhodoplanes	38	4	0	14	0	269	42	14
Methyloradius	0	63	36	0	0	146	50	0	0	0	0	0	0	1	0	7	0	0	0	0	0	0	18	321	Bacteria	Pseudomonadati	Pseudomonadota	Betaproteobacteria	Nitrosomonadales	Methylophilaceae	Methyloradius	99	0	0	196	8	18	99	204
Niabella	2	89	97	2	10	41	37	7	0	19	0	0	0	3	0	0	0	0	0	0	0	0	12	319	Bacteria	Pseudomonadati	Bacteroidota	Chitinophagia	Chitinophagales	Chitinophagaceae	Niabella	190	19	0	95	3	12	209	98
Citrobacter	0	0	0	0	29	20	13	0	0	0	0	0	10	3	94	149	0	0	0	0	0	0	0	318	Bacteria	Pseudomonadati	Pseudomonadota	Gammaproteobacteria	Enterobacterales	Enterobacteriaceae	Citrobacter	0	0	0	62	256	0	0	318
Tibeticola	9	57	27	11	8	36	13	36	12	10	0	18	33	22	13	3	0	0	0	0	0	0	7	315	Bacteria	Pseudomonadati	Pseudomonadota	Betaproteobacteria	Burkholderiales	Comamonadaceae	Tibeticola	104	40	0	93	71	7	144	164
Sporocytophaga	0	89	10	10	0	98	10	6	13	31	0	25	0	0	0	0	4	8	0	0	0	0	6	310	Bacteria	Pseudomonadati	Bacteroidota	Cytophagia	Cytophagales	Cytophagaceae	Sporocytophaga	109	69	12	114	0	6	178	114
Rarobacter	0	0	0	0	24	15	99	74	0	0	0	0	0	4	0	78	0	0	0	0	0	0	13	307	Bacteria	Bacillati	Actinomycetota	Actinomycetes	Micrococcales	Rarobacteraceae	Rarobacter	0	0	0	212	82	13	0	294
Novacetimonas	13	8	0	3	0	0	0	0	14	10	21	12	0	5	0	0	28	17	38	53	35	41	7	305	Bacteria	Pseudomonadati	Pseudomonadota	Alphaproteobacteria	Acetobacterales	Acetobacteraceae	Novacetimonas	24	57	136	0	5	83	81	5
Hymenobacter	10	8	0	18	0	8	0	58	36	54	0	19	54	6	7	22	0	0	0	0	0	0	0	300	Bacteria	Pseudomonadati	Bacteroidota	Cytophagia	Cytophagales	Hymenobacteraceae	Hymenobacter	36	109	0	66	89	0	145	155
Bosea	0	14	112	7	3	66	42	10	0	0	0	0	0	17	0	10	0	0	0	0	0	0	18	299	Bacteria	Pseudomonadati	Pseudomonadota	Alphaproteobacteria	Hyphomicrobiales	Boseaceae	Bosea	133	0	0	121	27	18	133	148
Terrihabitans	0	7	7	15	6	9	10	7	0	9	0	0	0	12	0	1	0	0	0	0	0	0	215	298	Bacteria	Pseudomonadati	Pseudomonadota	Alphaproteobacteria	Hyphomicrobiales	Hyphomicrobiales_Incertae_sedis	Terrihabitans	29	9	0	32	13	215	38	45
Rhodoblastus	11	5	0	5	0	2	0	4	5	0	5	5	0	0	0	0	36	31	54	36	52	22	16	289	Bacteria	Pseudomonadati	Pseudomonadota	Alphaproteobacteria	Hyphomicrobiales	Rhodoblastaceae	Rhodoblastus	21	15	157	6	0	90	36	6
Acidibrevibacterium	19	8	13	66	0	0	0	0	7	8	16	7	0	0	0	0	8	20	21	37	31	0	25	286	Bacteria	Pseudomonadati	Pseudomonadota	Alphaproteobacteria	Acetobacterales	Acetobacteraceae	Acidibrevibacterium	106	38	86	0	0	56	144	0
Spirosoma	15	42	6	24	0	11	0	97	0	12	0	10	9	37	0	9	0	0	0	0	0	0	7	279	Bacteria	Pseudomonadati	Bacteroidota	Cytophagia	Cytophagales	Cytophagaceae	Spirosoma	87	22	0	108	55	7	109	163
Paracidobacterium	13	0	0	0	0	0	0	0	3	7	9	13	0	0	0	0	5	5	36	0	21	0	164	276	Bacteria	Pseudomonadati	Acidobacteriota	Terriglobia	Terriglobales	Acidobacteriaceae	Paracidobacterium	13	32	46	0	0	185	45	0
Labrys	0	19	5	47	0	7	0	0	41	33	5	67	0	0	0	0	0	0	0	0	0	0	51	275	Bacteria	Pseudomonadati	Pseudomonadota	Alphaproteobacteria	Hyphomicrobiales	Xanthobacteraceae	Labrys	71	146	0	7	0	51	217	7
Caenimicrobium	23	22	15	5	0	0	0	6	34	20	24	29	0	0	0	0	15	14	61	0	0	0	2	270	Bacteria	Pseudomonadati	Pseudomonadota	Betaproteobacteria	Burkholderiales	Alcaligenaceae	Caenimicrobium	65	107	90	6	0	2	172	6
Flaviflagellibacter	0	18	6	36	34	7	26	50	5	7	4	0	0	0	0	3	0	0	0	0	0	0	68	264	Bacteria	Pseudomonadati	Pseudomonadota	Alphaproteobacteria	Hyphomicrobiales	Hyphomicrobiales_Incertae_sedis	Flaviflagellibacter	60	16	0	117	3	68	76	120
Rhodoplanes	1	19	0	40	0	5	0	3	11	23	10	0	0	0	0	0	4	0	0	0	0	0	147	263	Bacteria	Pseudomonadati	Pseudomonadota	Alphaproteobacteria	Hyphomicrobiales	Hyphomicrobiaceae	Rhodoplanes	60	44	4	8	0	147	104	8
Flavisolibacter	43	90	6	63	0	14	0	17	0	16	0	0	0	0	0	0	0	0	0	0	0	0	12	261	Bacteria	Pseudomonadati	Bacteroidota	Chitinophagia	Chitinophagales	Chitinophagaceae	Flavisolibacter	202	16	0	31	0	12	218	31
Azohydromonas	40	5	0	8	0	0	0	0	2	33	2	9	0	0	4	0	33	12	38	38	5	0	23	252	Bacteria	Pseudomonadati	Pseudomonadota	Betaproteobacteria	Burkholderiales	Sphaerotilaceae	Azohydromonas	53	46	121	0	4	28	99	4
Herbaspirillum	10	19	32	0	10	25	35	18	0	6	0	0	8	8	4	5	37	5	26	0	0	0	3	251	Bacteria	Pseudomonadati	Pseudomonadota	Betaproteobacteria	Burkholderiales	Oxalobacteraceae	Herbaspirillum	61	6	68	88	25	3	67	113
Polyangium	2	19	19	52	0	48	52	30	0	6	7	5	0	0	0	0	0	0	0	0	0	0	6	246	Bacteria	Pseudomonadati	Myxococcota	Myxococcota_Incertae_sedis	Polyangiales	Polyangiaceae	Polyangium	92	18	0	130	0	6	110	130
Ruminococcus	29	46	82	6	0	0	0	7	12	8	23	6	0	0	0	0	0	18	7	0	0	0	0	244	Bacteria	Bacillati	Bacillota	Clostridia	Eubacteriales	Oscillospiraceae	Ruminococcus	163	49	25	7	0	0	212	7
Micromonospora	0	2	0	0	0	2	0	7	2	2	4	2	0	0	0	0	4	2	0	0	3	0	211	241	Bacteria	Bacillati	Actinomycetota	Actinomycetes	Micromonosporales	Micromonosporaceae	Micromonospora	2	10	6	9	0	214	12	9
Oligoflexus	6	16	31	46	6	19	48	18	17	9	0	13	3	5	0	0	0	0	0	0	0	0	4	241	Bacteria	Pseudomonadati	Bdellovibrionota	Oligoflexia	Oligoflexales	Oligoflexaceae	Oligoflexus	99	39	0	91	8	4	138	99
Agrococcus	0	0	0	0	16	1	7	5	0	0	0	0	0	3	0	0	9	7	0	9	21	79	77	234	Bacteria	Bacillati	Actinomycetota	Actinomycetes	Micrococcales	Microbacteriaceae	Agrococcus	0	0	25	29	3	177	0	32
Komagataeibacter	5	0	0	0	0	0	0	0	4	0	0	8	3	11	0	0	9	5	9	20	17	16	127	234	Bacteria	Pseudomonadati	Pseudomonadota	Alphaproteobacteria	Acetobacterales	Acetobacteraceae	Komagataeibacter	5	12	43	0	14	160	17	14
Shouchella	6	0	0	0	0	58	0	45	0	0	0	0	0	7	0	116	0	0	0	0	0	0	0	232	Bacteria	Bacillati	Bacillota	Bacilli	Bacillales	Bacillaceae	Shouchella	6	0	0	103	123	0	6	226
Konateibacter	14	13	0	7	6	14	0	30	4	11	0	0	31	25	0	69	8	0	0	0	0	0	0	232	Bacteria	Bacillati	Bacillota	Clostridia	Lachnospirales	Lachnospiraceae	Konateibacter	34	15	8	50	125	0	49	175
Reyranella	5	4	46	1	0	4	0	0	0	8	0	0	0	0	0	0	0	0	0	0	13	0	150	231	Bacteria	Pseudomonadati	Pseudomonadota	Alphaproteobacteria	Hyphomicrobiales	Reyranellaceae	Reyranella	56	8	0	4	0	163	64	4
Plantibacter	0	0	0	0	26	34	24	120	0	0	0	0	0	21	0	0	0	0	0	0	0	0	0	225	Bacteria	Bacillati	Actinomycetota	Actinomycetes	Micrococcales	Microbacteriaceae	Plantibacter	0	0	0	204	21	0	0	225
Planctomonas	0	3	15	0	37	22	111	17	0	0	0	0	0	15	0	4	0	0	0	0	0	0	0	224	Bacteria	Bacillati	Actinomycetota	Actinomycetes	Micrococcales	Microbacteriaceae	Planctomonas	18	0	0	187	19	0	18	206
Actinomycetospora	36	4	13	10	0	5	0	42	33	10	42	0	3	0	0	0	0	0	0	0	0	0	26	224	Bacteria	Bacillati	Actinomycetota	Actinomycetes	Pseudonocardiales	Pseudonocardiaceae	Actinomycetospora	63	85	0	47	3	26	148	50
Vicinamibacter	4	17	0	17	0	8	0	7	0	71	10	0	0	0	0	0	0	0	0	0	0	0	90	224	Bacteria	Pseudomonadati	Acidobacteriota	Vicinamibacteria	Vicinamibacterales	Vicinamibacteraceae	Vicinamibacter	38	81	0	15	0	90	119	15
Edaphobaculum	25	112	26	10	0	16	8	6	0	16	0	0	0	0	0	0	0	0	0	0	0	0	5	224	Bacteria	Pseudomonadati	Bacteroidota	Chitinophagia	Chitinophagales	Chitinophagaceae	Edaphobaculum	173	16	0	30	0	5	189	30
Parafilimonas	18	0	0	0	0	0	0	0	76	57	65	0	7	0	0	0	0	0	0	0	0	0	1	224	Bacteria	Pseudomonadati	Bacteroidota	Chitinophagia	Chitinophagales	Chitinophagaceae	Parafilimonas	18	198	0	0	7	1	216	7
Geomicrobium	0	0	0	0	0	0	0	0	0	0	0	0	0	0	0	222	0	0	0	0	0	0	0	222	Bacteria	Bacillati	Bacillota	Bacilli	Bacillales	Bacillales_Incertae_sedis	Geomicrobium	0	0	0	0	222	0	0	222
Nitrospirillum	2	0	0	0	0	0	0	0	9	13	23	24	0	0	0	0	40	36	24	15	24	12	0	222	Bacteria	Pseudomonadati	Pseudomonadota	Alphaproteobacteria	Rhodospirillales	Azospirillaceae	Nitrospirillum	2	69	115	0	0	36	71	0
Rhodococcus	3	9	0	0	0	22	6	10	4	0	0	13	0	2	0	0	35	40	36	34	4	0	0	218	Bacteria	Bacillati	Actinomycetota	Actinomycetes	Mycobacteriales	Nocardiaceae	Rhodococcus	12	17	145	38	2	4	29	40
Flavihumibacter	12	49	0	22	0	8	0	64	18	16	4	3	0	0	0	0	0	0	0	0	0	0	19	215	Bacteria	Pseudomonadati	Bacteroidota	Chitinophagia	Chitinophagales	Chitinophagaceae	Flavihumibacter	83	41	0	72	0	19	124	72
Coralloluteibacterium	0	0	0	0	0	0	0	0	0	0	0	0	0	0	0	215	0	0	0	0	0	0	0	215	Bacteria	Pseudomonadati	Pseudomonadota	Gammaproteobacteria	Lysobacterales	Lysobacteraceae	Coralloluteibacterium	0	0	0	0	215	0	0	215
Desulfatirhabdium	3	3	10	6	0	0	2	8	13	16	6	29	0	5	0	0	22	11	39	0	7	0	32	212	Bacteria	Pseudomonadati	Thermodesulfobacteriota	Desulfobacteria	Desulfobacterales	Desulfatirhabdiaceae	Desulfatirhabdium	22	64	72	10	5	39	86	15
Povalibacter	2	7	0	9	0	21	0	3	4	22	7	0	0	0	0	0	12	11	0	0	10	0	102	210	Bacteria	Pseudomonadati	Pseudomonadota	Gammaproteobacteria	Steroidobacterales	Steroidobacteraceae	Povalibacter	18	33	23	24	0	112	51	24
Asaia	6	38	18	3	0	0	0	0	12	4	46	16	0	19	0	0	17	7	6	12	0	0	3	207	Bacteria	Pseudomonadati	Pseudomonadota	Alphaproteobacteria	Acetobacterales	Acetobacteraceae	Asaia	65	78	42	0	19	3	143	19
Vampirovibrio	14	4	13	0	0	30	0	3	37	51	6	12	0	16	0	0	0	0	0	0	0	0	20	206	Bacteria	Bacillati	Candidatus Melainabacteria	Vampirovibriophyceae	Vampirovibrionales	Vampirovibrionales_Incertae_sedis	Vampirovibrio	31	106	0	33	16	20	137	49
Labedella	0	7	10	4	54	25	21	69	0	0	0	0	0	8	0	6	0	0	0	0	0	0	0	204	Bacteria	Bacillati	Actinomycetota	Actinomycetes	Micrococcales	Microbacteriaceae	Labedella	21	0	0	169	14	0	21	183
Mycobacterium	0	0	9	0	0	0	0	0	3	0	0	5	0	0	0	0	23	18	30	43	14	16	43	204	Bacteria	Bacillati	Actinomycetota	Actinomycetes	Mycobacteriales	Mycobacteriaceae	Mycobacterium	9	8	114	0	0	73	17	0
Geminicoccus	0	8	8	140	0	17	0	31	0	0	0	0	0	0	0	0	0	0	0	0	0	0	0	204	Bacteria	Pseudomonadati	Pseudomonadota	Alphaproteobacteria	Geminicoccales	Geminicoccaceae	Geminicoccus	156	0	0	48	0	0	156	48
Okibacterium	0	0	12	0	22	28	63	54	0	0	0	0	4	18	0	0	0	0	0	0	0	0	2	203	Bacteria	Bacillati	Actinomycetota	Actinomycetes	Micrococcales	Microbacteriaceae	Okibacterium	12	0	0	167	22	2	12	189
Dongia	0	0	0	0	0	0	0	0	0	8	2	0	0	0	0	0	0	4	6	0	0	0	173	193	Bacteria	Pseudomonadati	Pseudomonadota	Alphaproteobacteria	Rhodospirillales	Dongiaceae	Dongia	0	10	10	0	0	173	10	0
Chiayiivirga	0	18	96	0	0	25	52	0	0	0	0	0	0	0	0	0	0	0	0	0	0	0	0	191	Bacteria	Pseudomonadati	Pseudomonadota	Gammaproteobacteria	Lysobacterales	Rhodanobacteraceae	Chiayiivirga	114	0	0	77	0	0	114	77
Puia	0	0	0	0	0	0	0	0	0	7	0	0	0	0	0	0	31	0	0	0	6	0	146	190	Bacteria	Pseudomonadati	Bacteroidota	Chitinophagia	Chitinophagales	Chitinophagaceae	Puia	0	7	31	0	0	152	7	0
Kaistia	7	0	18	11	0	16	3	2	7	28	6	13	0	29	0	0	0	8	11	0	7	0	24	190	Bacteria	Pseudomonadati	Pseudomonadota	Alphaproteobacteria	Hyphomicrobiales	Kaistiaceae	Kaistia	36	54	19	21	29	31	90	50
Kallotenue	0	67	0	39	0	33	0	45	0	0	0	0	0	0	0	0	0	0	0	0	0	0	5	189	Bacteria	Bacillati	Chloroflexota	Chloroflexia	Kallotenuales	Kallotenuaceae	Kallotenue	106	0	0	78	0	5	106	78
Gluconacetobacter	6	0	0	0	0	0	0	0	3	6	6	9	0	113	0	0	0	9	0	9	18	0	10	189	Bacteria	Pseudomonadati	Pseudomonadota	Alphaproteobacteria	Acetobacterales	Acetobacteraceae	Gluconacetobacter	6	24	18	0	113	28	30	113
Rhabdothermincola	9	16	10	0	0	17	6	2	22	10	19	0	0	0	0	0	0	0	0	0	0	0	77	188	Bacteria	Bacillati	Actinomycetota	Acidimicrobiia	Acidimicrobiales	Iamiaceae	Rhabdothermincola	35	51	0	25	0	77	86	25
Serratia	0	0	0	0	44	7	12	0	0	0	0	0	19	6	18	82	0	0	0	0	0	0	0	188	Bacteria	Pseudomonadati	Pseudomonadota	Gammaproteobacteria	Enterobacterales	Yersiniaceae	Serratia	0	0	0	63	125	0	0	188
Gemmata	0	0	0	0	0	0	0	0	0	52	0	0	0	3	0	0	5	0	0	0	0	0	123	183	Bacteria	Pseudomonadati	Planctomycetota	Planctomycetia	Gemmatales	Gemmataceae	Gemmata	0	52	5	0	3	123	52	3
Peptostreptococcus	21	37	53	8	17	5	22	8	5	0	0	0	0	0	0	0	0	6	0	0	0	0	0	182	Bacteria	Bacillati	Bacillota	Clostridia	Peptostreptococcales	Peptostreptococcaceae	Peptostreptococcus	119	5	6	52	0	0	124	52
Actinoallomurus	4	9	8	0	0	0	0	0	15	6	9	22	0	0	0	0	16	29	9	0	0	14	39	180	Bacteria	Bacillati	Actinomycetota	Actinomycetes	Streptosporangiales	Thermomonosporaceae	Actinoallomurus	21	52	54	0	0	53	73	0
Lacisediminihabitans	0	0	0	0	0	17	8	0	5	8	0	0	24	10	0	0	21	31	5	20	0	0	30	179	Bacteria	Bacillati	Actinomycetota	Actinomycetes	Micrococcales	Microbacteriaceae	Lacisediminihabitans	0	13	77	25	34	30	13	59
Cohnella	0	0	7	0	3	4	11	7	0	6	0	0	39	76	0	7	6	0	0	0	0	0	10	176	Bacteria	Bacillati	Bacillota	Bacilli	Bacillales	Paenibacillaceae	Cohnella	7	6	6	25	122	10	13	147
Trebonia	3	6	0	0	0	0	0	0	2	0	5	19	0	0	0	0	13	34	7	0	0	27	58	174	Bacteria	Bacillati	Actinomycetota	Actinomycetes	Streptosporangiales	Treboniaceae	Trebonia	9	26	54	0	0	85	35	0
Methylopila	9	16	10	15	0	4	0	0	5	7	7	10	3	9	0	3	12	10	4	5	5	0	36	170	Bacteria	Pseudomonadati	Pseudomonadota	Alphaproteobacteria	Hyphomicrobiales	Methylopilaceae	Methylopila	50	29	31	4	15	41	79	19
Pseudonocardia	3	9	0	3	5	13	8	5	9	7	9	39	2	0	0	0	18	22	0	0	0	0	16	168	Bacteria	Bacillati	Actinomycetota	Actinomycetes	Pseudonocardiales	Pseudonocardiaceae	Pseudonocardia	15	64	40	31	2	16	79	33
Variibacter	0	7	7	21	0	0	0	0	0	4	0	0	0	0	0	0	0	0	0	0	0	0	127	166	Bacteria	Pseudomonadati	Pseudomonadota	Alphaproteobacteria	Hyphomicrobiales	Nitrobacteraceae	Variibacter	35	4	0	0	0	127	39	0
Mycetocola	0	0	0	0	13	27	28	22	0	0	0	0	14	15	6	0	0	0	0	0	0	23	13	161	Bacteria	Bacillati	Actinomycetota	Actinomycetes	Micrococcales	Microbacteriaceae	Mycetocola	0	0	0	90	35	36	0	125
Aliihoeflea	0	0	7	6	33	0	25	0	0	0	0	0	0	11	0	77	0	0	0	0	0	0	2	161	Bacteria	Pseudomonadati	Pseudomonadota	Alphaproteobacteria	Hyphomicrobiales	Phyllobacteriaceae	Aliihoeflea	13	0	0	58	88	2	13	146
Blastocatella	1	67	0	29	0	12	0	14	5	12	0	0	0	0	0	0	0	0	0	0	0	0	20	160	Bacteria	Pseudomonadati	Acidobacteriota	Blastocatellia	Blastocatellales	Blastocatellaceae	Blastocatella	97	17	0	26	0	20	114	26
Methylobrevis	5	26	18	67	0	11	0	6	3	2	0	0	0	0	0	0	0	0	0	0	0	0	21	159	Bacteria	Pseudomonadati	Pseudomonadota	Alphaproteobacteria	Hyphomicrobiales	Pleomorphomonadaceae	Methylobrevis	116	5	0	17	0	21	121	17
Blastomonas	19	8	0	11	0	0	0	0	5	4	10	21	0	0	0	0	15	3	32	15	11	0	0	154	Bacteria	Pseudomonadati	Pseudomonadota	Alphaproteobacteria	Sphingomonadales	Sphingomonadaceae	Blastomonas	38	40	65	0	0	11	78	0
Pseudolysinimonas	0	0	0	0	0	0	0	0	5	20	0	0	0	0	0	0	0	0	0	0	0	0	127	152	Bacteria	Bacillati	Actinomycetota	Actinomycetes	Micrococcales	Microbacteriaceae	Pseudolysinimonas	0	25	0	0	0	127	25	0
Hyphomicrobium	0	0	9	3	0	3	0	0	0	11	0	0	0	0	0	0	0	0	0	0	0	0	123	149	Bacteria	Pseudomonadati	Pseudomonadota	Alphaproteobacteria	Hyphomicrobiales	Hyphomicrobiaceae	Hyphomicrobium	12	11	0	3	0	123	23	3
Aciditerrimonas	0	0	0	0	0	3	0	0	7	0	6	0	0	0	0	0	23	34	14	37	0	10	13	147	Bacteria	Bacillati	Actinomycetota	Acidimicrobiia	Acidimicrobiales	Acidimicrobiaceae	Aciditerrimonas	0	13	108	3	0	23	13	3
Azospirillum	4	0	8	6	0	3	5	0	4	8	6	3	0	0	0	0	9	4	8	0	30	0	49	147	Bacteria	Pseudomonadati	Pseudomonadota	Alphaproteobacteria	Rhodospirillales	Azospirillaceae	Azospirillum	18	21	21	8	0	79	39	8
Pseudoclavibacter	0	0	11	0	11	15	21	7	13	0	0	0	0	32	0	34	0	0	0	0	0	0	2	146	Bacteria	Bacillati	Actinomycetota	Actinomycetes	Micrococcales	Microbacteriaceae	Pseudoclavibacter	11	13	0	54	66	2	24	120
Cereibacter	0	0	0	0	35	72	0	39	0	0	0	0	0	0	0	0	0	0	0	0	0	0	0	146	Bacteria	Pseudomonadati	Pseudomonadota	Alphaproteobacteria	Rhodobacterales	Paracoccaceae	Cereibacter	0	0	0	146	0	0	0	146
Lampropedia	4	13	17	10	8	20	17	30	0	0	0	0	0	14	7	6	0	0	0	0	0	0	0	146	Bacteria	Pseudomonadati	Pseudomonadota	Betaproteobacteria	Burkholderiales	Comamonadaceae	Lampropedia	44	0	0	75	27	0	44	102
Chelativorans	8	0	0	3	0	0	0	0	6	0	11	6	0	0	0	0	31	10	11	26	16	0	16	144	Bacteria	Pseudomonadati	Pseudomonadota	Alphaproteobacteria	Hyphomicrobiales	Phyllobacteriaceae	Chelativorans	11	23	78	0	0	32	34	0
Enterococcus	0	0	0	0	34	26	21	11	0	0	0	0	0	7	0	39	0	0	0	0	0	0	0	138	Bacteria	Bacillati	Bacillota	Bacilli	Lactobacillales	Enterococcaceae	Enterococcus	0	0	0	92	46	0	0	138
Chelatococcus	0	21	35	32	0	9	11	19	0	0	0	0	0	9	0	0	0	0	0	0	0	0	0	136	Bacteria	Pseudomonadati	Pseudomonadota	Alphaproteobacteria	Hyphomicrobiales	Chelatococcaceae	Chelatococcus	88	0	0	39	9	0	88	48
Lysinimonas	0	0	0	0	0	0	0	0	0	0	0	0	0	0	0	0	0	0	0	0	0	0	135	135	Bacteria	Bacillati	Actinomycetota	Actinomycetes	Micrococcales	Microbacteriaceae	Lysinimonas	0	0	0	0	0	135	0	0
Propionimicrobium	12	28	9	16	0	3	0	17	20	1	16	0	0	0	0	0	0	0	0	0	0	0	13	135	Bacteria	Bacillati	Actinomycetota	Actinomycetes	Propionibacteriales	Propionibacteriaceae	Propionimicrobium	65	37	0	20	0	13	102	20
Alkaliphilus	0	5	0	0	0	5	0	10	0	0	0	11	19	25	0	12	8	0	29	0	4	0	6	134	Bacteria	Bacillati	Bacillota	Clostridia	Peptostreptococcales	Natronincolaceae	Alkaliphilus	5	11	37	15	56	10	16	71
Taibaiella	6	39	0	6	0	9	0	12	31	22	3	4	0	0	0	0	0	2	0	0	0	0	0	134	Bacteria	Pseudomonadati	Bacteroidota	Chitinophagia	Chitinophagales	Chitinophagaceae	Taibaiella	51	60	2	21	0	0	111	21
Marisediminicola	1	2	9	0	11	26	15	8	0	0	0	0	26	14	10	6	0	0	0	0	0	0	5	133	Bacteria	Bacillati	Actinomycetota	Actinomycetes	Micrococcales	Microbacteriaceae	Marisediminicola	12	0	0	60	56	5	12	116
Paraflavitalea	0	0	0	0	0	0	0	0	12	102	4	3	0	0	0	0	0	0	0	0	0	0	12	133	Bacteria	Pseudomonadati	Bacteroidota	Chitinophagia	Chitinophagales	Chitinophagaceae	Paraflavitalea	0	121	0	0	0	12	121	0
Acidipila	7	0	0	0	0	0	0	0	0	14	12	3	0	0	0	0	0	37	7	8	20	24	0	132	Bacteria	Pseudomonadati	Acidobacteriota	Terriglobia	Terriglobales	Acidobacteriaceae	Acidipila	7	29	52	0	0	44	36	0
Lacrimispora	9	0	0	0	0	17	0	0	0	0	0	0	11	14	0	56	13	0	0	0	0	0	10	130	Bacteria	Bacillati	Bacillota	Clostridia	Lachnospirales	Lachnospiraceae	Lacrimispora	9	0	13	17	81	10	9	98
Pelosinus	9	8	0	5	3	12	17	6	0	0	0	3	19	2	0	43	3	0	0	0	0	0	0	130	Bacteria	Bacillati	Bacillota	Negativicutes	Selenomonadales	Sporomusaceae	Pelosinus	22	3	3	38	64	0	25	102
Aurantimicrobium	0	3	12	0	23	14	70	0	0	0	0	0	3	4	0	0	0	0	0	0	0	0	0	129	Bacteria	Bacillati	Actinomycetota	Actinomycetes	Micrococcales	Microbacteriaceae	Aurantimicrobium	15	0	0	107	7	0	15	114
Rurimicrobium	0	0	0	0	0	9	0	0	42	29	23	21	0	0	0	0	0	0	5	0	0	0	0	129	Bacteria	Pseudomonadati	Bacteroidota	Chitinophagia	Chitinophagales	Chitinophagaceae	Rurimicrobium	0	115	5	9	0	0	115	9
Pseudolabrys	0	0	0	4	0	0	0	0	0	0	0	0	0	0	0	0	0	0	0	0	0	0	125	129	Bacteria	Pseudomonadati	Pseudomonadota	Alphaproteobacteria	Hyphomicrobiales	Xanthobacteraceae	Pseudolabrys	4	0	0	0	0	125	4	0
Pectobacterium	0	0	0	0	10	11	12	0	0	0	0	0	6	1	51	38	0	0	0	0	0	0	0	129	Bacteria	Pseudomonadati	Pseudomonadota	Gammaproteobacteria	Enterobacterales	Pectobacteriaceae	Pectobacterium	0	0	0	33	96	0	0	129
Gemmatirosa	0	29	0	84	0	0	0	15	0	0	0	0	0	0	0	0	0	0	0	0	0	0	0	128	Bacteria	Pseudomonadati	Gemmatimonadota	Gemmatimonadia	Gemmatimonadales	Gemmatimonadaceae	Gemmatirosa	113	0	0	15	0	0	113	15
Gaiella	1	0	0	0	0	0	0	0	10	5	6	0	0	0	0	0	17	11	9	0	0	0	68	127	Bacteria	Bacillati	Actinomycetota	Thermoleophilia	Gaiellales	Gaiellaceae	Gaiella	1	21	37	0	0	68	22	0
Oxalobacter	3	4	43	0	9	46	22	0	0	0	0	0	0	0	0	0	0	0	0	0	0	0	0	127	Bacteria	Pseudomonadati	Pseudomonadota	Betaproteobacteria	Burkholderiales	Oxalobacteraceae	Oxalobacter	50	0	0	77	0	0	50	77
Kaistella	0	9	33	0	0	51	24	9	0	0	0	0	0	0	0	0	0	0	0	0	0	0	0	126	Bacteria	Pseudomonadati	Bacteroidota	Flavobacteriia	Flavobacteriales	Weeksellaceae	Kaistella	42	0	0	84	0	0	42	84
Affixifilum	34	29	27	0	0	0	0	0	15	0	20	0	0	0	0	0	0	0	0	0	0	0	0	125	Bacteria	Bacillati	Cyanobacteriota	Cyanophyceae	Oscillatoriales	Sirenicapillariaceae	Affixifilum	90	35	0	0	0	0	125	0
Epilithonimonas	0	16	0	0	0	37	17	5	0	5	0	0	0	28	0	10	0	0	0	0	0	0	7	125	Bacteria	Pseudomonadati	Bacteroidota	Flavobacteriia	Flavobacteriales	Weeksellaceae	Epilithonimonas	16	5	0	59	38	7	21	97
Swaminathania	5	0	0	5	0	0	0	0	8	3	7	7	0	0	0	0	9	9	7	21	21	15	7	124	Bacteria	Pseudomonadati	Pseudomonadota	Alphaproteobacteria	Acetobacterales	Acetobacteraceae	Swaminathania	10	25	46	0	0	43	35	0
Galbitalea	7	0	0	0	0	0	0	0	5	5	0	0	0	0	0	0	0	0	0	0	0	0	105	122	Bacteria	Bacillati	Actinomycetota	Actinomycetes	Micrococcales	Microbacteriaceae	Galbitalea	7	10	0	0	0	105	17	0
Stella	3	0	0	0	0	0	0	0	12	8	10	2	0	0	0	0	33	13	7	14	13	0	5	120	Bacteria	Pseudomonadati	Pseudomonadota	Alphaproteobacteria	Rhodospirillales	Stellaceae	Stella	3	32	67	0	0	18	35	0
Skermanella	3	6	0	4	0	0	0	0	0	6	0	0	0	0	0	0	22	5	24	18	3	0	28	119	Bacteria	Pseudomonadati	Pseudomonadota	Alphaproteobacteria	Rhodospirillales	Azospirillaceae	Skermanella	13	6	69	0	0	31	19	0
Thiomonas	9	20	0	8	0	4	4	15	0	3	0	2	5	13	6	3	0	0	0	0	0	0	27	119	Bacteria	Pseudomonadati	Pseudomonadota	Betaproteobacteria	Burkholderiales	Burkholderiales_Incertae_sedis	Thiomonas	37	5	0	23	27	27	42	50
Clavibacter	0	0	0	0	11	14	76	7	0	0	0	0	0	5	0	0	0	0	0	0	0	0	4	117	Bacteria	Bacillati	Actinomycetota	Actinomycetes	Micrococcales	Microbacteriaceae	Clavibacter	0	0	0	108	5	4	0	113
Rhodocytophaga	1	10	0	0	0	6	0	0	2	33	0	50	0	0	0	0	0	4	0	0	0	0	9	115	Bacteria	Pseudomonadati	Bacteroidota	Cytophagia	Cytophagales	Cytophagaceae	Rhodocytophaga	11	85	4	6	0	9	96	6
Shinella	0	0	31	5	0	22	10	9	0	2	0	0	0	24	0	10	0	0	0	0	0	0	0	113	Bacteria	Pseudomonadati	Pseudomonadota	Alphaproteobacteria	Hyphomicrobiales	Rhizobiaceae	Shinella	36	2	0	41	34	0	38	75
Oharaeibacter	3	0	0	3	0	0	0	0	2	0	5	17	0	0	0	0	0	6	35	27	9	0	4	111	Bacteria	Pseudomonadati	Pseudomonadota	Alphaproteobacteria	Hyphomicrobiales	Pleomorphomonadaceae	Oharaeibacter	6	24	68	0	0	13	30	0
Luteolibacter	13	0	61	0	0	12	17	0	0	0	0	0	0	2	0	0	0	0	0	0	0	0	5	110	Bacteria	Pseudomonadati	Verrucomicrobiota	Verrucomicrobiia	Verrucomicrobiales	Verrucomicrobiaceae	Luteolibacter	74	0	0	29	2	5	74	31
Frankia	6	4	0	0	0	6	6	3	16	9	11	10	3	0	0	0	0	10	10	0	0	0	15	109	Bacteria	Bacillati	Actinomycetota	Actinomycetes	Frankiales	Frankiaceae	Frankia	10	46	20	15	3	15	56	18
Sabulicella	6	0	0	7	0	0	0	0	5	0	8	27	0	0	0	0	8	4	2	11	17	14	0	109	Bacteria	Pseudomonadati	Pseudomonadota	Alphaproteobacteria	Acetobacterales	Acetobacteraceae	Sabulicella	13	40	25	0	0	31	53	0
Methyloligella	4	0	9	17	0	0	0	0	7	7	7	5	0	0	0	0	8	6	0	0	7	0	32	109	Bacteria	Pseudomonadati	Pseudomonadota	Alphaproteobacteria	Hyphomicrobiales	Hyphomicrobiaceae	Methyloligella	30	26	14	0	0	39	56	0
Hoeflea	5	4	0	9	0	6	0	0	4	8	12	6	0	4	0	0	3	5	2	11	5	0	23	107	Bacteria	Pseudomonadati	Pseudomonadota	Alphaproteobacteria	Hyphomicrobiales	Rhizobiaceae	Hoeflea	18	30	21	6	4	28	48	10
Giesbergeria	5	19	23	0	0	9	25	19	0	7	0	0	0	0	0	0	0	0	0	0	0	0	0	107	Bacteria	Pseudomonadati	Pseudomonadota	Betaproteobacteria	Burkholderiales	Comamonadaceae	Giesbergeria	47	7	0	53	0	0	54	53
Rickettsiella	0	1	9	0	0	15	6	0	0	3	0	0	0	0	0	4	22	21	6	0	7	0	13	107	Bacteria	Pseudomonadati	Pseudomonadota	Gammaproteobacteria	Legionellales	Coxiellaceae	Rickettsiella	10	3	49	21	4	20	13	25
Tenggerimyces	4	0	0	0	0	3	12	15	5	0	0	7	0	3	0	0	14	6	14	18	0	0	5	106	Bacteria	Bacillati	Actinomycetota	Actinomycetes	Propionibacteriales	Nocardioidaceae	Tenggerimyces	4	12	52	30	3	5	16	33
Oceaniradius	3	0	0	9	0	0	0	0	42	9	31	0	8	0	0	0	0	0	0	0	0	0	0	102	Bacteria	Pseudomonadati	Pseudomonadota	Alphaproteobacteria	Hyphomicrobiales	Ahrensiaceae	Oceaniradius	12	82	0	0	8	0	94	8
Acidipropionibacterium	4	0	0	0	0	0	0	0	17	11	16	0	0	0	0	0	0	0	0	0	0	0	53	101	Bacteria	Bacillati	Actinomycetota	Actinomycetes	Propionibacteriales	Propionibacteriaceae	Acidipropionibacterium	4	44	0	0	0	53	48	0
Pseudoflavitalea	41	21	0	0	0	11	0	9	5	3	6	5	0	0	0	0	0	0	0	0	0	0	0	101	Bacteria	Pseudomonadati	Bacteroidota	Chitinophagia	Chitinophagales	Chitinophagaceae	Pseudoflavitalea	62	19	0	20	0	0	81	20
Mycetohabitans	4	0	0	0	0	0	0	0	10	0	0	14	0	0	0	0	17	28	21	0	7	0	0	101	Bacteria	Pseudomonadati	Pseudomonadota	Betaproteobacteria	Burkholderiales	Burkholderiaceae	Mycetohabitans	4	24	66	0	0	7	28	0
Quisquiliibacterium	18	7	0	0	0	0	0	0	5	0	7	6	0	0	0	0	16	8	17	0	12	0	5	101	Bacteria	Pseudomonadati	Pseudomonadota	Betaproteobacteria	Burkholderiales	Burkholderiaceae	Quisquiliibacterium	25	18	41	0	0	17	43	0
Pantoea	0	0	0	0	39	31	0	15	0	0	0	0	0	0	0	16	0	0	0	0	0	0	0	101	Bacteria	Pseudomonadati	Pseudomonadota	Gammaproteobacteria	Enterobacterales	Erwiniaceae	Pantoea	0	0	0	85	16	0	0	101
Sinanaerobacter	8	0	0	4	0	2	0	9	0	0	0	0	21	0	0	0	23	0	5	0	7	0	21	100	Bacteria	Bacillati	Bacillota	Clostridia	Eubacteriales	Eubacteriales Family XIII. Incertae Sedis	Sinanaerobacter	12	0	28	11	21	28	12	32
Olivibacter	0	0	0	0	5	0	0	0	0	0	0	0	0	6	0	89	0	0	0	0	0	0	0	100	Bacteria	Pseudomonadati	Bacteroidota	Sphingobacteriia	Sphingobacteriales	Sphingobacteriaceae	Olivibacter	0	0	0	5	95	0	0	100
Rickettsia	0	8	14	13	0	8	5	0	5	13	3	9	0	0	0	0	0	11	8	0	0	0	3	100	Bacteria	Pseudomonadati	Pseudomonadota	Alphaproteobacteria	Rickettsiales	Rickettsiaceae	Rickettsia	35	30	19	13	0	3	65	13
Flavipsychrobacter	8	11	0	8	0	8	4	7	13	8	0	0	0	0	0	0	8	10	11	0	0	0	3	99	Bacteria	Pseudomonadati	Bacteroidota	Chitinophagia	Chitinophagales	Chitinophagaceae	Flavipsychrobacter	27	21	29	19	0	3	48	19
Daejeonella	6	14	14	0	0	26	27	6	0	0	0	0	0	4	0	0	0	0	0	0	0	0	0	97	Bacteria	Pseudomonadati	Bacteroidota	Sphingobacteriia	Sphingobacteriales	Sphingobacteriaceae	Daejeonella	34	0	0	59	4	0	34	63
Filimonas	3	37	10	23	0	9	6	8	0	0	0	0	0	0	0	0	0	0	0	0	0	0	0	96	Bacteria	Pseudomonadati	Bacteroidota	Chitinophagia	Chitinophagales	Chitinophagaceae	Filimonas	73	0	0	23	0	0	73	23
Brevibacterium	3	0	0	0	13	33	3	29	0	0	0	4	0	0	0	5	0	2	0	0	0	0	2	94	Bacteria	Bacillati	Actinomycetota	Actinomycetes	Micrococcales	Brevibacteriaceae	Brevibacterium	3	4	2	78	5	2	7	83
Cymatolege	13	42	10	2	0	0	0	0	0	9	7	0	0	0	0	0	0	0	0	0	0	10	0	93	Bacteria	Bacillati	Cyanobacteriota	Cyanophyceae	Nodosilineales	Cymatolegaceae	Cymatolege	67	16	0	0	0	10	83	0
Compostimonas	0	8	0	0	0	6	0	26	0	0	0	0	20	4	15	0	0	0	0	0	0	0	13	92	Bacteria	Bacillati	Actinomycetota	Actinomycetes	Micrococcales	Microbacteriaceae	Compostimonas	8	0	0	32	39	13	8	71
Ereboglobus	3	0	0	0	0	0	0	0	4	0	3	12	0	0	0	0	0	21	12	0	15	0	22	92	Bacteria	Pseudomonadati	Verrucomicrobiota	Opitutia	Opitutales	Opitutaceae	Ereboglobus	3	19	33	0	0	37	22	0
Kozakia	4	0	0	0	0	0	0	0	0	0	0	15	0	0	0	0	0	8	3	16	13	32	0	91	Bacteria	Pseudomonadati	Pseudomonadota	Alphaproteobacteria	Acetobacterales	Acetobacteraceae	Kozakia	4	15	27	0	0	45	19	0
Sulfuriroseicoccus	0	0	55	10	0	9	9	0	0	0	0	0	0	0	0	0	0	0	0	0	0	0	7	90	Bacteria	Pseudomonadati	Verrucomicrobiota	Verrucomicrobiia	Verrucomicrobiales	Verrucomicrobiaceae	Sulfuriroseicoccus	65	0	0	18	0	7	65	18
Arenivirga	0	0	0	0	7	9	0	0	0	0	0	0	28	10	13	22	0	0	0	0	0	0	0	89	Bacteria	Bacillati	Actinomycetota	Actinomycetes	Micrococcales	Microbacteriaceae	Arenivirga	0	0	0	16	73	0	0	89
Serinibacter	0	0	0	0	54	0	0	0	0	0	0	0	0	0	0	34	0	0	0	0	0	0	0	88	Bacteria	Bacillati	Actinomycetota	Actinomycetes	Micrococcales	Beutenbergiaceae	Serinibacter	0	0	0	54	34	0	0	88
Sediminibacterium	5	22	0	17	0	7	0	22	0	8	0	0	0	0	0	0	0	0	0	0	0	0	7	88	Bacteria	Pseudomonadati	Bacteroidota	Chitinophagia	Chitinophagales	Chitinophagaceae	Sediminibacterium	44	8	0	29	0	7	52	29
Peribacillus	0	0	0	0	0	83	0	0	0	0	0	0	0	0	0	3	0	0	0	0	0	0	0	86	Bacteria	Bacillati	Bacillota	Bacilli	Bacillales	Bacillaceae	Peribacillus	0	0	0	83	3	0	0	86
Burkholderia	9	5	0	2	0	5	0	5	10	8	0	10	5	0	0	0	6	4	3	0	0	0	14	86	Bacteria	Pseudomonadati	Pseudomonadota	Betaproteobacteria	Burkholderiales	Burkholderiaceae	Burkholderia	16	28	13	10	5	14	44	15
Diaphorobacter	2	10	10	7	1	22	0	19	0	0	0	0	2	13	0	0	0	0	0	0	0	0	0	86	Bacteria	Pseudomonadati	Pseudomonadota	Betaproteobacteria	Burkholderiales	Comamonadaceae	Diaphorobacter	29	0	0	42	15	0	29	57
Blautia	0	0	0	0	0	0	0	0	0	0	0	0	22	3	0	54	0	0	0	0	0	0	6	85	Bacteria	Bacillati	Bacillota	Clostridia	Lachnospirales	Lachnospiraceae	Blautia	0	0	0	0	79	6	0	79
Stigmatella	3	11	17	8	0	0	18	11	1	3	0	0	0	0	0	0	0	0	9	0	4	0	0	85	Bacteria	Pseudomonadati	Myxococcota	Myxococcia	Myxococcales	Archangiaceae	Stigmatella	39	4	9	29	0	4	43	29
Rhizorhabdus	9	0	0	18	0	8	0	5	5	21	0	0	0	0	0	0	0	0	0	0	0	0	19	85	Bacteria	Pseudomonadati	Pseudomonadota	Alphaproteobacteria	Sphingomonadales	Sphingomonadaceae	Rhizorhabdus	27	26	0	13	0	19	53	13
Dokdonella	0	0	10	0	0	7	0	0	0	0	0	0	0	0	0	0	0	0	0	0	0	0	68	85	Bacteria	Pseudomonadati	Pseudomonadota	Gammaproteobacteria	Lysobacterales	Rhodanobacteraceae	Dokdonella	10	0	0	7	0	68	10	7
Aurantisolimonas	4	31	0	3	0	26	7	11	0	0	0	0	0	2	0	0	0	0	0	0	0	0	0	84	Bacteria	Pseudomonadati	Bacteroidota	Chitinophagia	Chitinophagales	Chitinophagaceae	Aurantisolimonas	38	0	0	44	2	0	38	46
Janthinobacterium	5	8	0	0	0	2	32	0	0	0	0	0	6	2	15	14	0	0	0	0	0	0	0	84	Bacteria	Pseudomonadati	Pseudomonadota	Betaproteobacteria	Burkholderiales	Oxalobacteraceae	Janthinobacterium	13	0	0	34	37	0	13	71
Hanamia	40	8	0	8	0	0	0	0	6	9	0	0	0	0	0	0	0	0	0	0	0	0	12	83	Bacteria	Pseudomonadati	Bacteroidota	Chitinophagia	Chitinophagales	Chitinophagaceae	Hanamia	56	15	0	0	0	12	71	0
Emticicia	0	18	62	0	0	3	0	0	0	0	0	0	0	0	0	0	0	0	0	0	0	0	0	83	Bacteria	Pseudomonadati	Bacteroidota	Cytophagia	Cytophagales	Leadbetterellaceae	Emticicia	80	0	0	3	0	0	80	3
Ottowia	5	7	10	0	4	13	16	17	0	0	0	0	0	7	0	4	0	0	0	0	0	0	0	83	Bacteria	Pseudomonadati	Pseudomonadota	Betaproteobacteria	Burkholderiales	Comamonadaceae	Ottowia	22	0	0	50	11	0	22	61
Rubrivivax	2	12	10	0	0	5	8	7	0	0	0	0	16	0	23	0	0	0	0	0	0	0	0	83	Bacteria	Pseudomonadati	Pseudomonadota	Betaproteobacteria	Burkholderiales	Sphaerotilaceae	Rubrivivax	24	0	0	20	39	0	24	59
Motilibacter	0	14	0	9	0	4	0	9	14	5	14	6	7	0	0	0	0	0	0	0	0	0	0	82	Bacteria	Bacillati	Actinomycetota	Actinomycetes	Motilibacterales	Motilibacteraceae	Motilibacter	23	39	0	13	7	0	62	20
Sporomusa	0	2	0	0	0	6	0	4	0	0	0	5	40	3	0	18	0	0	0	0	0	0	4	82	Bacteria	Bacillati	Bacillota	Negativicutes	Selenomonadales	Sporomusaceae	Sporomusa	2	5	0	10	61	4	7	71
Alloacidobacterium	0	0	0	0	0	0	0	0	10	0	13	0	0	0	0	0	0	14	21	0	6	0	16	80	Bacteria	Pseudomonadati	Acidobacteriota	Terriglobia	Terriglobales	Acidobacteriaceae	Alloacidobacterium	0	23	35	0	0	22	23	0
Robbsia	8	0	0	0	0	0	0	0	22	0	0	5	0	0	0	0	6	10	0	0	7	12	9	79	Bacteria	Pseudomonadati	Pseudomonadota	Betaproteobacteria	Burkholderiales	Burkholderiaceae	Robbsia	8	27	16	0	0	28	35	0
Quadrisphaera	16	0	0	0	0	0	0	0	13	13	24	11	1	0	0	0	0	0	0	0	0	0	0	78	Bacteria	Bacillati	Actinomycetota	Actinomycetes	Kineosporiales	Kineosporiaceae	Quadrisphaera	16	61	0	0	1	0	77	1
Fimbriiglobus	0	0	0	0	0	0	0	0	0	48	0	0	0	0	0	0	0	0	0	0	0	0	28	76	Bacteria	Pseudomonadati	Planctomycetota	Planctomycetia	Gemmatales	Gemmataceae	Fimbriiglobus	0	48	0	0	0	28	48	0
Opitutus	0	3	0	8	0	3	0	0	17	20	0	0	0	0	0	0	0	0	0	0	0	0	25	76	Bacteria	Pseudomonadati	Verrucomicrobiota	Opitutia	Opitutales	Opitutaceae	Opitutus	11	37	0	3	0	25	48	3
Agrobacterium	0	0	22	0	0	26	27	0	0	0	0	0	0	0	0	0	0	0	0	0	0	0	0	75	Bacteria	Pseudomonadati	Pseudomonadota	Alphaproteobacteria	Hyphomicrobiales	Rhizobiaceae	Agrobacterium	22	0	0	53	0	0	22	53
Delftia	0	5	7	0	7	16	0	15	14	0	0	0	0	10	0	0	0	0	0	0	0	0	0	74	Bacteria	Pseudomonadati	Pseudomonadota	Betaproteobacteria	Burkholderiales	Comamonadaceae	Delftia	12	14	0	38	10	0	26	48
Neokomagataea	4	0	0	0	0	0	0	0	0	23	9	6	3	0	0	0	5	0	9	7	0	0	7	73	Bacteria	Pseudomonadati	Pseudomonadota	Alphaproteobacteria	Acetobacterales	Acetobacteraceae	Neokomagataea	4	38	21	0	3	7	42	3
Longivirga	6	5	0	0	0	4	0	0	6	5	14	14	0	0	0	0	0	0	0	0	0	0	18	72	Bacteria	Bacillati	Actinomycetota	Actinomycetes	Sporichthyales	Sporichthyaceae	Longivirga	11	39	0	4	0	18	50	4
Rhodobacter	0	0	0	0	9	32	0	8	0	0	0	0	0	0	0	23	0	0	0	0	0	0	0	72	Bacteria	Pseudomonadati	Pseudomonadota	Alphaproteobacteria	Rhodobacterales	Rhodobacterales_Incertae_sedis	Rhodobacter	0	0	0	49	23	0	0	72
Castellaniella	6	0	0	0	0	0	0	0	7	9	13	19	0	0	0	0	0	0	6	0	0	0	11	71	Bacteria	Pseudomonadati	Pseudomonadota	Betaproteobacteria	Burkholderiales	Alcaligenaceae	Castellaniella	6	48	6	0	0	11	54	0
Peteryoungia	4	4	0	15	0	0	0	0	14	11	0	0	0	0	0	0	3	10	9	0	0	0	0	70	Bacteria	Pseudomonadati	Pseudomonadota	Alphaproteobacteria	Hyphomicrobiales	Rhizobiaceae	Peteryoungia	23	25	22	0	0	0	48	0
Nitrolancea	6	25	0	15	0	0	0	10	4	5	0	0	0	0	0	0	0	0	0	0	0	0	5	70	Bacteria	Pseudomonadati	Thermomicrobiota	Thermomicrobia	Sphaerobacterales	Sphaerobacteraceae	Nitrolancea	46	9	0	10	0	5	55	10
Allofustis	0	0	0	0	26	0	7	0	0	0	0	0	0	0	0	36	0	0	0	0	0	0	0	69	Bacteria	Bacillati	Bacillota	Bacilli	Lactobacillales	Carnobacteriaceae	Allofustis	0	0	0	33	36	0	0	69
Maricaulis	0	0	0	0	0	0	0	0	0	0	0	0	0	67	0	2	0	0	0	0	0	0	0	69	Bacteria	Pseudomonadati	Pseudomonadota	Alphaproteobacteria	Maricaulales	Maricaulaceae	Maricaulis	0	0	0	0	69	0	0	69
Ornithinibacillus	0	0	0	0	0	0	0	0	0	0	0	0	14	0	0	34	10	0	0	0	10	0	0	68	Bacteria	Bacillati	Bacillota	Bacilli	Bacillales	Bacillaceae	Ornithinibacillus	0	0	10	0	48	10	0	48
Gordonia	7	0	0	0	0	0	0	0	41	7	0	9	0	0	0	0	0	0	0	0	0	0	3	67	Bacteria	Bacillati	Actinomycetota	Actinomycetes	Mycobacteriales	Gordoniaceae	Gordonia	7	57	0	0	0	3	64	0
Aestuariimicrobium	0	17	0	0	0	45	0	5	0	0	0	0	0	0	0	0	0	0	0	0	0	0	0	67	Bacteria	Bacillati	Actinomycetota	Actinomycetes	Propionibacteriales	Propionibacteriaceae	Aestuariimicrobium	17	0	0	50	0	0	17	50
Cystobacter	0	0	0	0	0	0	0	0	23	0	23	21	0	0	0	0	0	0	0	0	0	0	0	67	Bacteria	Pseudomonadati	Myxococcota	Myxococcia	Myxococcales	Archangiaceae	Cystobacter	0	67	0	0	0	0	67	0
Psychrobacillus	0	0	0	0	0	60	0	6	0	0	0	0	0	0	0	0	0	0	0	0	0	0	0	66	Bacteria	Bacillati	Bacillota	Bacilli	Bacillales	Bacillaceae	Psychrobacillus	0	0	0	66	0	0	0	66
Fuerstiella	9	0	0	0	0	0	0	0	11	0	13	16	0	0	0	0	6	10	0	0	0	0	0	65	Bacteria	Pseudomonadati	Planctomycetota	Planctomycetia	Planctomycetales	Planctomycetaceae	Fuerstiella	9	40	16	0	0	0	49	0
Pinirhizobacter	0	0	26	0	0	0	0	0	12	20	0	0	0	0	0	0	0	0	0	0	0	0	6	64	Bacteria	Pseudomonadati	Pseudomonadota	Gammaproteobacteria	Lysobacterales	Rhodanobacteraceae	Pinirhizobacter	26	32	0	0	0	6	58	0
Conyzicola	0	0	0	0	18	7	16	10	0	0	0	0	0	11	0	0	0	0	0	0	0	0	0	62	Bacteria	Bacillati	Actinomycetota	Actinomycetes	Micrococcales	Microbacteriaceae	Conyzicola	0	0	0	51	11	0	0	62
Terracidiphilus	2	0	0	0	0	0	0	0	0	0	0	5	0	0	0	0	4	6	16	0	10	0	19	62	Bacteria	Pseudomonadati	Acidobacteriota	Terriglobia	Terriglobales	Acidobacteriaceae	Terracidiphilus	2	5	26	0	0	29	7	0
Rufibacter	0	6	0	0	26	0	3	0	0	0	0	0	0	4	0	23	0	0	0	0	0	0	0	62	Bacteria	Pseudomonadati	Bacteroidota	Cytophagia	Cytophagales	Hymenobacteraceae	Rufibacter	6	0	0	29	27	0	6	56
Citrifermentans	0	0	0	0	0	0	0	0	41	5	0	16	0	0	0	0	0	0	0	0	0	0	0	62	Bacteria	Pseudomonadati	Thermodesulfobacteriota	Desulfuromonadia	Geobacterales	Geobacteraceae	Citrifermentans	0	62	0	0	0	0	62	0
Rariglobus	0	0	16	0	0	3	25	0	0	0	0	0	0	18	0	0	0	0	0	0	0	0	0	62	Bacteria	Pseudomonadati	Verrucomicrobiota	Opitutia	Opitutales	Opitutaceae	Rariglobus	16	0	0	28	18	0	16	46
Baekduia	1	6	0	0	0	0	0	0	10	5	14	0	0	0	0	0	0	0	0	0	0	0	25	61	Bacteria	Bacillati	Actinomycetota	Thermoleophilia	Solirubrobacterales	Baekduiaceae	Baekduia	7	29	0	0	0	25	36	0
Limnovirga	0	0	0	0	0	0	0	0	16	0	0	0	0	0	0	0	0	0	0	0	0	0	44	60	Bacteria	Pseudomonadati	Bacteroidota	Chitinophagia	Chitinophagales	Chitinophagaceae	Limnovirga	0	16	0	0	0	44	16	0
Propylenella	1	0	0	5	0	0	0	0	0	12	7	0	3	0	1	0	18	0	0	0	0	0	13	60	Bacteria	Pseudomonadati	Pseudomonadota	Alphaproteobacteria	Hyphomicrobiales	Propylenellaceae	Propylenella	6	19	18	0	4	13	25	4
Enterovirga	8	16	0	8	0	3	0	2	0	5	5	0	0	0	0	0	0	0	0	0	12	0	0	59	Bacteria	Pseudomonadati	Pseudomonadota	Alphaproteobacteria	Hyphomicrobiales	Methylobacteriaceae	Enterovirga	32	10	0	5	0	12	42	5
Pandoraea	0	3	0	0	3	0	36	0	3	0	0	0	0	0	0	0	0	0	0	0	0	0	14	59	Bacteria	Pseudomonadati	Pseudomonadota	Betaproteobacteria	Burkholderiales	Burkholderiaceae	Pandoraea	3	3	0	39	0	14	6	39
Geminisphaera	0	7	7	4	0	5	0	0	7	13	0	0	0	0	0	0	0	0	0	0	0	0	16	59	Bacteria	Pseudomonadati	Verrucomicrobiota	Opitutia	Opitutales	Opitutaceae	Geminisphaera	18	20	0	5	0	16	38	5
Weissella	0	0	0	0	11	47	0	0	0	0	0	0	0	0	0	0	0	0	0	0	0	0	0	58	Bacteria	Bacillati	Bacillota	Bacilli	Lactobacillales	Lactobacillaceae	Weissella	0	0	0	58	0	0	0	58
Anaerostipes	0	0	0	0	0	0	0	0	0	0	0	6	31	0	0	0	9	0	0	0	0	0	12	58	Bacteria	Bacillati	Bacillota	Clostridia	Lachnospirales	Lachnospiraceae	Anaerostipes	0	6	9	0	31	12	6	31
Aurantiacibacter	5	0	0	11	8	0	8	14	3	9	0	0	0	0	0	0	0	0	0	0	0	0	0	58	Bacteria	Pseudomonadati	Pseudomonadota	Alphaproteobacteria	Sphingomonadales	Erythrobacteraceae	Aurantiacibacter	16	12	0	30	0	0	28	30
Klenkia	0	17	0	5	3	6	0	19	0	0	0	0	0	7	0	0	0	0	0	0	0	0	0	57	Bacteria	Bacillati	Actinomycetota	Actinomycetes	Geodermatophilales	Geodermatophilaceae	Klenkia	22	0	0	28	7	0	22	35
Kineococcus	7	9	5	5	0	9	0	10	0	0	0	0	8	3	0	0	0	0	0	0	0	0	0	56	Bacteria	Bacillati	Actinomycetota	Actinomycetes	Kineosporiales	Kineosporiaceae	Kineococcus	26	0	0	19	11	0	26	30
Chondromyces	0	0	9	4	0	19	16	8	0	0	0	0	0	0	0	0	0	0	0	0	0	0	0	56	Bacteria	Pseudomonadati	Myxococcota	Myxococcota_Incertae_sedis	Polyangiales	Polyangiaceae	Chondromyces	13	0	0	43	0	0	13	43
Verticiella	0	0	0	0	3	0	0	0	0	0	0	0	0	4	0	49	0	0	0	0	0	0	0	56	Bacteria	Pseudomonadati	Pseudomonadota	Betaproteobacteria	Burkholderiales	Alcaligenaceae	Verticiella	0	0	0	3	53	0	0	56
Mycoavidus	5	0	0	0	0	0	0	0	8	22	0	7	0	0	0	0	0	6	0	0	0	0	8	56	Bacteria	Pseudomonadati	Pseudomonadota	Betaproteobacteria	Burkholderiales	Burkholderiaceae	Mycoavidus	5	37	6	0	0	8	42	0
Iamia	0	18	0	0	0	18	1	0	0	0	0	0	0	0	0	0	0	0	0	0	0	0	18	55	Bacteria	Bacillati	Actinomycetota	Acidimicrobiia	Acidimicrobiales	Iamiaceae	Iamia	18	0	0	19	0	18	18	19
Chioneia	3	0	0	35	0	0	0	8	0	9	0	0	0	0	0	0	0	0	0	0	0	0	0	55	Bacteria	Pseudomonadati	Pseudomonadota	Alphaproteobacteria	Sphingomonadales	Sphingomonadaceae	Chioneia	38	9	0	8	0	0	47	8
Niallia	12	11	0	0	0	7	0	5	0	0	0	0	16	3	0	0	0	0	0	0	0	0	0	54	Bacteria	Bacillati	Bacillota	Bacilli	Bacillales	Bacillaceae	Niallia	23	0	0	12	19	0	23	31
Taonella	0	0	0	0	0	0	0	0	0	0	0	0	0	0	0	0	0	5	0	0	0	0	49	54	Bacteria	Pseudomonadati	Pseudomonadota	Alphaproteobacteria	Rhodospirillales	Rhodospirillaceae	Taonella	0	0	5	0	0	49	0	0
Sapientia	0	0	0	0	0	0	0	0	0	0	0	0	0	5	8	0	0	0	28	0	0	13	0	54	Bacteria	Pseudomonadati	Pseudomonadota	Betaproteobacteria	Burkholderiales	Oxalobacteraceae	Sapientia	0	0	28	0	13	13	0	13
Collimonas	0	0	0	0	0	0	0	0	0	15	0	0	0	0	15	0	0	0	8	0	0	15	0	53	Bacteria	Pseudomonadati	Pseudomonadota	Betaproteobacteria	Burkholderiales	Oxalobacteraceae	Collimonas	0	15	8	0	15	15	15	15
Klebsiella	0	0	0	0	6	17	9	0	0	0	0	0	3	0	8	10	0	0	0	0	0	0	0	53	Bacteria	Pseudomonadati	Pseudomonadota	Gammaproteobacteria	Enterobacterales	Enterobacteriaceae	Klebsiella	0	0	0	32	21	0	0	53
Blastochloris	7	0	0	8	0	0	0	0	0	3	6	3	0	0	0	0	0	0	6	0	12	0	7	52	Bacteria	Pseudomonadati	Pseudomonadota	Alphaproteobacteria	Hyphomicrobiales	Blastochloridaceae	Blastochloris	15	12	6	0	0	19	27	0
Chthonomonas	3	0	0	0	0	0	0	0	0	23	15	0	0	0	0	0	0	0	0	0	0	0	10	51	Bacteria	Bacillati	Armatimonadota	Chthonomonadia	Chthonomonadales	Chthonomonadaceae	Chthonomonas	3	38	0	0	0	10	41	0
Cupriavidus	7	4	0	0	0	14	0	2	0	0	0	3	0	6	0	0	0	4	0	0	0	0	11	51	Bacteria	Pseudomonadati	Pseudomonadota	Betaproteobacteria	Burkholderiales	Burkholderiaceae	Cupriavidus	11	3	4	16	6	11	14	22
Extensimonas	0	8	0	0	0	17	7	14	0	0	0	0	0	5	0	0	0	0	0	0	0	0	0	51	Bacteria	Pseudomonadati	Pseudomonadota	Betaproteobacteria	Burkholderiales	Comamonadaceae	Extensimonas	8	0	0	38	5	0	8	43
Arenimonas	0	0	0	0	19	0	0	0	0	0	0	0	0	0	0	24	0	0	0	0	0	0	8	51	Bacteria	Pseudomonadati	Pseudomonadota	Gammaproteobacteria	Lysobacterales	Lysobacteraceae	Arenimonas	0	0	0	19	24	8	0	43
Cellulomonas	0	0	0	0	0	13	0	8	0	0	0	0	0	0	0	19	0	0	0	0	0	0	10	50	Bacteria	Bacillati	Actinomycetota	Actinomycetes	Micrococcales	Cellulomonadaceae	Cellulomonas	0	0	0	21	19	10	0	40
Photorhabdus	0	0	0	0	0	0	2	0	13	1	0	27	0	0	0	3	0	0	4	0	0	0	0	50	Bacteria	Pseudomonadati	Pseudomonadota	Gammaproteobacteria	Enterobacterales	Morganellaceae	Photorhabdus	0	41	4	2	3	0	41	5
Liquorilactobacillus	0	0	0	0	6	17	0	0	0	0	0	0	0	16	0	10	0	0	0	0	0	0	0	49	Bacteria	Bacillati	Bacillota	Bacilli	Lactobacillales	Lactobacillaceae	Liquorilactobacillus	0	0	0	23	26	0	0	49
Vineibacter	3	0	0	7	0	0	0	0	5	3	5	8	0	0	0	0	7	0	0	0	5	0	6	49	Bacteria	Pseudomonadati	Pseudomonadota	Alphaproteobacteria	Hyphomicrobiales	Hyphomicrobiales_Incertae_sedis	Vineibacter	10	21	7	0	0	11	31	0
Verminephrobacter	3	10	6	0	0	12	9	7	0	0	0	0	0	2	0	0	0	0	0	0	0	0	0	49	Bacteria	Pseudomonadati	Pseudomonadota	Betaproteobacteria	Burkholderiales	Comamonadaceae	Verminephrobacter	19	0	0	28	2	0	19	30
Desulfofundulus	4	0	0	0	0	0	0	0	0	0	0	4	0	0	0	0	17	0	6	9	0	0	8	48	Bacteria	Bacillati	Bacillota	Clostridia	Eubacteriales	Peptococcaceae	Desulfofundulus	4	4	32	0	0	8	8	0
Marvinbryantia	0	0	0	0	0	0	0	0	0	0	0	0	13	4	0	11	5	0	0	0	0	0	14	47	Bacteria	Bacillati	Bacillota	Clostridia	Lachnospirales	Lachnospiraceae	Marvinbryantia	0	0	5	0	28	14	0	28
Albibacter	5	0	0	5	0	0	0	0	5	6	7	6	0	0	0	0	2	2	0	0	7	0	2	47	Bacteria	Pseudomonadati	Pseudomonadota	Alphaproteobacteria	Hyphomicrobiales	Methylopilaceae	Albibacter	10	24	4	0	0	9	34	0
Nitratireductor	0	0	0	0	0	5	0	0	0	0	0	0	0	0	0	7	0	0	0	0	0	0	35	47	Bacteria	Pseudomonadati	Pseudomonadota	Alphaproteobacteria	Hyphomicrobiales	Phyllobacteriaceae	Nitratireductor	0	0	0	5	7	35	0	12
Hydrotalea	8	6	0	2	0	0	0	0	5	9	9	7	0	0	0	0	0	0	0	0	0	0	0	46	Bacteria	Pseudomonadati	Bacteroidota	Chitinophagia	Chitinophagales	Chitinophagaceae	Hydrotalea	16	30	0	0	0	0	46	0
Sinirhodobacter	0	0	0	0	0	24	0	0	0	0	0	0	0	9	0	8	0	0	0	0	0	0	5	46	Bacteria	Pseudomonadati	Pseudomonadota	Alphaproteobacteria	Rhodobacterales	Rhodobacterales_Incertae_sedis	Sinirhodobacter	0	0	0	24	17	5	0	41
Chryseobacterium	0	0	0	0	8	7	19	0	0	0	0	0	0	4	0	0	0	0	0	0	0	0	7	45	Bacteria	Pseudomonadati	Bacteroidota	Flavobacteriia	Flavobacteriales	Weeksellaceae	Chryseobacterium	0	0	0	34	4	7	0	38
Proteus	0	0	0	0	18	6	8	0	0	0	0	0	0	0	6	7	0	0	0	0	0	0	0	45	Bacteria	Pseudomonadati	Pseudomonadota	Gammaproteobacteria	Enterobacterales	Morganellaceae	Proteus	0	0	0	32	13	0	0	45
Amycolatopsis	0	5	13	0	0	0	11	10	0	0	0	0	0	0	0	0	0	0	0	0	0	0	5	44	Bacteria	Bacillati	Actinomycetota	Actinomycetes	Pseudonocardiales	Pseudonocardiaceae	Amycolatopsis	18	0	0	21	0	5	18	21
Zavarzinella	0	0	0	0	0	0	0	0	0	0	0	0	0	0	0	0	0	0	0	0	0	0	44	44	Bacteria	Pseudomonadati	Planctomycetota	Planctomycetia	Gemmatales	Gemmataceae	Zavarzinella	0	0	0	0	0	44	0	0
Psychrosphaera	0	6	6	0	0	9	13	10	0	0	0	0	0	0	0	0	0	0	0	0	0	0	0	44	Bacteria	Pseudomonadati	Pseudomonadota	Gammaproteobacteria	Alteromonadales	Pseudoalteromonadaceae	Psychrosphaera	12	0	0	32	0	0	12	32
Methylacidimicrobium	0	0	0	0	0	0	0	0	0	0	0	8	0	0	0	0	0	10	8	0	0	0	18	44	Bacteria	Pseudomonadati	Verrucomicrobiota	Verrucomicrobiota_Incertae_sedis	Verrucomicrobiota_Incertae_sedis	Verrucomicrobiota_Incertae_sedis	Methylacidimicrobium	0	8	18	0	0	18	8	0
Ilyomonas	23	0	0	0	0	0	0	0	4	14	0	2	0	0	0	0	0	0	0	0	0	0	0	43	Bacteria	Pseudomonadati	Bacteroidota	Chitinophagia	Chitinophagales	Chitinophagaceae	Ilyomonas	23	20	0	0	0	0	43	0
Aquariibacter	8	4	0	0	0	6	0	5	0	0	0	5	0	8	0	0	0	0	0	0	0	0	7	43	Bacteria	Pseudomonadati	Pseudomonadota	Betaproteobacteria	Burkholderiales	Sphaerotilaceae	Aquariibacter	12	5	0	11	8	7	17	19
Psittacicella	0	0	0	0	0	0	0	0	0	0	0	0	0	33	0	10	0	0	0	0	0	0	0	43	Bacteria	Pseudomonadati	Pseudomonadota	Gammaproteobacteria	Pasteurellales	Psittacicellaceae	Psittacicella	0	0	0	0	43	0	0	43
Aquisalibacillus	0	0	0	0	0	0	0	0	0	0	0	0	16	3	0	16	0	0	0	0	7	0	0	42	Bacteria	Bacillati	Bacillota	Bacilli	Bacillales	Bacillaceae	Aquisalibacillus	0	0	0	0	35	7	0	35
Sporolactobacillus	0	0	0	0	8	7	8	6	0	0	0	0	5	8	0	0	0	0	0	0	0	0	0	42	Bacteria	Bacillati	Bacillota	Bacilli	Bacillales	Sporolactobacillaceae	Sporolactobacillus	0	0	0	29	13	0	0	42
Cellvibrio	0	4	5	4	0	10	9	10	0	0	0	0	0	0	0	0	0	0	0	0	0	0	0	42	Bacteria	Pseudomonadati	Pseudomonadota	Gammaproteobacteria	Cellvibrionales	Cellvibrionaceae	Cellvibrio	13	0	0	29	0	0	13	29
Pisciglobus	0	0	0	0	0	0	0	0	0	0	0	0	0	0	0	41	0	0	0	0	0	0	0	41	Bacteria	Bacillati	Bacillota	Bacilli	Lactobacillales	Carnobacteriaceae	Pisciglobus	0	0	0	0	41	0	0	41
Filobacterium	9	0	0	0	0	0	0	0	6	8	0	8	0	0	0	0	0	3	6	0	0	0	0	40	Bacteria	Pseudomonadati	Bacteroidota	Sphingobacteriia	Sphingobacteriales	Filobacteriaceae	Filobacterium	9	22	9	0	0	0	31	0
Zeimonas	0	10	6	0	0	4	0	10	0	0	0	0	0	0	0	0	0	0	0	0	0	0	10	40	Bacteria	Pseudomonadati	Pseudomonadota	Betaproteobacteria	Burkholderiales	Burkholderiaceae	Zeimonas	16	0	0	14	0	10	16	14
Rhodanobacter	0	0	0	0	0	0	0	0	0	0	0	0	0	0	0	0	0	0	0	0	0	0	40	40	Bacteria	Pseudomonadati	Pseudomonadota	Gammaproteobacteria	Lysobacterales	Rhodanobacteraceae	Rhodanobacter	0	0	0	0	0	40	0	0
Pseudoscillatoria	0	0	0	0	0	0	0	0	0	0	10	0	0	0	0	0	15	4	10	0	0	0	0	39	Bacteria	Bacillati	Cyanobacteriota	Cyanophyceae	Oscillatoriales	Oscillatoriales_Incertae_sedis	Pseudoscillatoria	0	10	29	0	0	0	10	0
Lacibacter	5	0	0	0	0	0	0	0	9	16	0	2	0	0	0	0	0	0	0	0	0	0	7	39	Bacteria	Pseudomonadati	Bacteroidota	Chitinophagia	Chitinophagales	Chitinophagaceae	Lacibacter	5	27	0	0	0	7	32	0
Anaeromyxobacter	0	0	0	0	0	0	0	0	5	14	10	0	0	0	0	0	0	0	0	0	0	0	10	39	Bacteria	Pseudomonadati	Myxococcota	Myxococcia	Myxococcales	Anaeromyxobacteraceae	Anaeromyxobacter	0	29	0	0	0	10	29	0
Anaerolinea	0	11	0	5	0	10	0	4	0	0	0	0	0	0	0	0	0	0	0	0	0	0	8	38	Bacteria	Bacillati	Chloroflexota	Anaerolineae	Anaerolineales	Anaerolineaceae	Anaerolinea	16	0	0	14	0	8	16	14
Macrochaete	16	0	0	5	0	0	0	0	4	5	6	0	0	0	0	0	0	0	2	0	0	0	0	38	Bacteria	Bacillati	Cyanobacteriota	Cyanophyceae	Nostocales	Calotrichaceae	Macrochaete	21	15	2	0	0	0	36	0
Entomobacter	5	0	0	0	0	0	0	0	0	0	7	2	0	0	0	0	0	0	4	14	6	0	0	38	Bacteria	Pseudomonadati	Pseudomonadota	Alphaproteobacteria	Acetobacterales	Acetobacteraceae	Entomobacter	5	9	18	0	0	6	14	0
Corticibacter	0	3	0	0	0	14	3	13	0	0	0	0	0	5	0	0	0	0	0	0	0	0	0	38	Bacteria	Pseudomonadati	Pseudomonadota	Betaproteobacteria	Burkholderiales	Comamonadaceae	Corticibacter	3	0	0	30	5	0	3	35
Thermoclostridium	5	0	0	0	0	0	0	0	0	4	11	0	0	0	0	0	8	5	0	0	0	0	4	37	Bacteria	Bacillati	Bacillota	Clostridia	Eubacteriales	Oscillospiraceae	Thermoclostridium	5	15	13	0	0	4	20	0
Lachnoclostridium	0	0	0	0	0	0	0	0	0	0	0	0	15	2	0	12	7	0	0	0	0	0	1	37	Bacteria	Bacillati	Bacillota	Clostridia	Lachnospirales	Lachnospiraceae	Lachnoclostridium	0	0	7	0	29	1	0	29
Parapedobacter	0	0	0	0	0	0	0	0	0	0	0	0	0	0	0	36	0	0	0	0	0	0	0	36	Bacteria	Pseudomonadati	Bacteroidota	Sphingobacteriia	Sphingobacteriales	Sphingobacteriaceae	Parapedobacter	0	0	0	0	36	0	0	36
Fluviispira	0	0	10	0	0	0	20	0	0	0	0	0	0	0	0	0	6	0	0	0	0	0	0	36	Bacteria	Pseudomonadati	Bdellovibrionota	Oligoflexia	Silvanigrellales	Silvanigrellaceae	Fluviispira	10	0	6	20	0	0	10	20
Derxia	7	0	0	0	0	0	0	0	0	6	0	4	0	0	0	0	0	0	3	0	0	0	16	36	Bacteria	Pseudomonadati	Pseudomonadota	Betaproteobacteria	Burkholderiales	Alcaligenaceae	Derxia	7	10	3	0	0	16	17	0
Pacificispira	0	0	0	0	0	0	0	0	0	0	0	4	0	0	0	0	5	17	9	0	0	0	0	35	Bacteria	Pseudomonadati	Pseudomonadota	Alphaproteobacteria	Rhodospirillales	Rhodospirillaceae	Pacificispira	0	4	31	0	0	0	4	0
Lapillicoccus	0	0	0	0	0	0	0	0	0	0	1	0	0	0	0	0	9	16	0	0	0	0	8	34	Bacteria	Bacillati	Actinomycetota	Actinomycetes	Micrococcales	Intrasporangiaceae	Lapillicoccus	0	1	25	0	0	8	1	0
Lacticaseibacillus	0	0	0	0	34	0	0	0	0	0	0	0	0	0	0	0	0	0	0	0	0	0	0	34	Bacteria	Bacillati	Bacillota	Bacilli	Lactobacillales	Lactobacillaceae	Lacticaseibacillus	0	0	0	34	0	0	0	34
Isachenkonia	0	0	25	0	0	0	7	0	0	0	0	0	0	2	0	0	0	0	0	0	0	0	0	34	Bacteria	Bacillati	Bacillota	Clostridia	Eubacteriales	Clostridiaceae	Isachenkonia	25	0	0	7	2	0	25	9
Butyrivibrio	0	0	0	0	0	0	0	0	0	0	0	0	0	0	0	0	0	0	34	0	0	0	0	34	Bacteria	Bacillati	Bacillota	Clostridia	Lachnospirales	Lachnospiraceae	Butyrivibrio	0	0	34	0	0	0	0	0
Arthronema	6	14	0	0	0	0	0	0	6	4	4	0	0	0	0	0	0	0	0	0	0	0	0	34	Bacteria	Bacillati	Cyanobacteriota	Cyanophyceae	Leptolyngbyales	Leptolyngbyaceae	Arthronema	20	14	0	0	0	0	34	0
Holospora	0	0	0	0	0	0	0	0	0	0	22	4	0	8	0	0	0	0	0	0	0	0	0	34	Bacteria	Pseudomonadati	Pseudomonadota	Alphaproteobacteria	Holosporales	Holosporaceae	Holospora	0	26	0	0	8	0	26	8
Hypericibacter	7	0	0	1	0	0	0	0	0	6	2	0	0	0	0	0	3	0	8	0	0	0	7	34	Bacteria	Pseudomonadati	Pseudomonadota	Alphaproteobacteria	Rhodospirillales	Dongiaceae	Hypericibacter	8	8	11	0	0	7	16	0
Sphingopyxis	0	0	13	3	0	3	9	0	0	0	0	0	0	2	0	0	0	0	0	0	0	0	4	34	Bacteria	Pseudomonadati	Pseudomonadota	Alphaproteobacteria	Sphingomonadales	Sphingomonadaceae	Sphingopyxis	16	0	0	12	2	4	16	14
Oenococcus	0	0	0	0	0	0	0	0	0	0	0	0	0	29	0	4	0	0	0	0	0	0	0	33	Bacteria	Bacillati	Bacillota	Bacilli	Lactobacillales	Lactobacillaceae	Oenococcus	0	0	0	0	33	0	0	33
Chlorogloeopsis	0	0	12	0	0	0	0	0	0	6	15	0	0	0	0	0	0	0	0	0	0	0	0	33	Bacteria	Bacillati	Cyanobacteriota	Cyanophyceae	Nostocales	Chlorogloeopsidaceae	Chlorogloeopsis	12	21	0	0	0	0	33	0
Rugamonas	0	0	0	0	0	0	0	0	0	9	0	0	0	0	24	0	0	0	0	0	0	0	0	33	Bacteria	Pseudomonadati	Pseudomonadota	Betaproteobacteria	Burkholderiales	Oxalobacteraceae	Rugamonas	0	9	0	0	24	0	9	24
Flavimobilis	2	0	0	0	21	0	0	0	0	0	4	5	0	0	0	0	0	0	0	0	0	0	0	32	Bacteria	Bacillati	Actinomycetota	Actinomycetes	Micrococcales	Jonesiaceae	Flavimobilis	2	9	0	21	0	0	11	21
Pararhodonellum	9	7	0	0	0	0	0	0	0	0	0	0	0	13	0	3	0	0	0	0	0	0	0	32	Bacteria	Pseudomonadati	Bacteroidota	Cytophagia	Cytophagales	Cyclobacteriaceae	Pararhodonellum	16	0	0	0	16	0	16	16
Telmatocola	0	0	0	0	0	0	0	0	4	8	0	0	0	0	0	0	0	3	0	0	0	0	17	32	Bacteria	Pseudomonadati	Planctomycetota	Planctomycetia	Gemmatales	Gemmataceae	Telmatocola	0	12	3	0	0	17	12	0
Desulfovibrio	0	0	0	0	0	0	0	0	0	0	0	0	0	0	0	0	0	0	17	0	0	0	15	32	Bacteria	Pseudomonadati	Thermodesulfobacteriota	Desulfovibrionia	Desulfovibrionales	Desulfovibrionaceae	Desulfovibrio	0	0	17	0	0	15	0	0
Telmatobacter	0	0	0	0	0	0	0	0	0	0	6	4	0	0	0	0	0	3	11	0	0	0	7	31	Bacteria	Pseudomonadati	Acidobacteriota	Terriglobia	Terriglobales	Acidobacteriaceae	Telmatobacter	0	10	14	0	0	7	10	0
Gemmobacter	0	0	0	0	0	0	0	0	0	0	0	0	0	0	0	31	0	0	0	0	0	0	0	31	Bacteria	Pseudomonadati	Pseudomonadota	Alphaproteobacteria	Rhodobacterales	Paracoccaceae	Gemmobacter	0	0	0	0	31	0	0	31
Hylemonella	0	6	9	2	0	2	0	8	0	0	0	0	0	4	0	0	0	0	0	0	0	0	0	31	Bacteria	Pseudomonadati	Pseudomonadota	Betaproteobacteria	Burkholderiales	Comamonadaceae	Hylemonella	17	0	0	10	4	0	17	14
Vulcaniibacterium	0	0	0	0	12	0	0	0	0	0	0	0	0	0	0	19	0	0	0	0	0	0	0	31	Bacteria	Pseudomonadati	Pseudomonadota	Gammaproteobacteria	Lysobacterales	Lysobacteraceae	Vulcaniibacterium	0	0	0	12	19	0	0	31
Lactococcus	7	0	0	0	0	0	0	0	2	0	0	8	0	0	0	0	3	6	0	0	0	0	4	30	Bacteria	Bacillati	Bacillota	Bacilli	Lactobacillales	Streptococcaceae	Lactococcus	7	10	9	0	0	4	17	0
Anaerosporomusa	0	0	0	0	0	4	0	0	0	0	0	0	18	8	0	0	0	0	0	0	0	0	0	30	Bacteria	Bacillati	Bacillota	Negativicutes	Selenomonadales	Sporomusaceae	Anaerosporomusa	0	0	0	4	26	0	0	30
Pinibacter	0	11	0	4	0	3	0	0	0	9	0	0	0	0	0	0	0	0	0	0	0	0	3	30	Bacteria	Pseudomonadati	Bacteroidota	Chitinophagia	Chitinophagales	Chitinophagaceae	Pinibacter	15	9	0	3	0	3	24	3
Heliimonas	0	11	9	0	0	5	0	4	0	0	0	0	0	0	0	0	0	0	0	0	0	0	0	29	Bacteria	Pseudomonadati	Bacteroidota	Chitinophagia	Chitinophagales	Chitinophagaceae	Heliimonas	20	0	0	9	0	0	20	9
Acidicaldus	2	0	0	0	0	0	0	0	0	0	0	0	0	0	0	0	0	5	6	13	3	0	0	29	Bacteria	Pseudomonadati	Pseudomonadota	Alphaproteobacteria	Acetobacterales	Acetobacteraceae	Acidicaldus	2	0	24	0	0	3	2	0
Pseudolysobacter	0	0	0	0	0	0	0	0	0	0	0	0	0	0	0	0	0	0	0	0	0	0	29	29	Bacteria	Pseudomonadati	Pseudomonadota	Gammaproteobacteria	Lysobacterales	Lysobacteraceae	Pseudolysobacter	0	0	0	0	0	29	0	0
Rudaibacter	0	0	0	0	0	0	0	0	13	0	15	0	0	0	0	0	0	0	0	0	0	0	0	28	Bacteria	Bacillati	Actinomycetota	Actinomycetes	Micrococcales	Microbacteriaceae	Rudaibacter	0	28	0	0	0	0	28	0
Dactylosporangium	0	7	0	7	0	10	0	4	0	0	0	0	0	0	0	0	0	0	0	0	0	0	0	28	Bacteria	Bacillati	Actinomycetota	Actinomycetes	Micromonosporales	Micromonosporaceae	Dactylosporangium	14	0	0	14	0	0	14	14
Tyzzerella	0	0	0	0	0	0	0	0	0	0	0	0	0	0	0	0	0	0	28	0	0	0	0	28	Bacteria	Bacillati	Bacillota	Clostridia	Lachnospirales	Lachnospiraceae	Tyzzerella	0	0	28	0	0	0	0	0
Tistrella	0	3	13	0	0	12	0	0	0	0	0	0	0	0	0	0	0	0	0	0	0	0	0	28	Bacteria	Pseudomonadati	Pseudomonadota	Alphaproteobacteria	Geminicoccales	Geminicoccaceae	Tistrella	16	0	0	12	0	0	16	12
Ampullimonas	2	6	9	0	0	0	0	0	0	0	0	0	0	0	0	0	0	0	0	0	0	0	11	28	Bacteria	Pseudomonadati	Pseudomonadota	Betaproteobacteria	Burkholderiales	Alcaligenaceae	Ampullimonas	17	0	0	0	0	11	17	0
Chujaibacter	0	0	0	0	13	0	0	0	0	0	0	0	0	0	0	15	0	0	0	0	0	0	0	28	Bacteria	Pseudomonadati	Pseudomonadota	Gammaproteobacteria	Lysobacterales	Lysobacteraceae	Chujaibacter	0	0	0	13	15	0	0	28
Thermomonas	0	0	0	0	5	0	0	0	0	0	0	0	0	0	0	23	0	0	0	0	0	0	0	28	Bacteria	Pseudomonadati	Pseudomonadota	Gammaproteobacteria	Lysobacterales	Lysobacteraceae	Thermomonas	0	0	0	5	23	0	0	28
Gulosibacter	0	0	0	0	2	2	14	0	0	0	0	0	4	2	0	0	0	0	0	0	0	0	3	27	Bacteria	Bacillati	Actinomycetota	Actinomycetes	Micrococcales	Microbacteriaceae	Gulosibacter	0	0	0	18	6	3	0	24
Companilactobacillus	0	0	0	0	27	0	0	0	0	0	0	0	0	0	0	0	0	0	0	0	0	0	0	27	Bacteria	Bacillati	Bacillota	Bacilli	Lactobacillales	Lactobacillaceae	Companilactobacillus	0	0	0	27	0	0	0	27
Verrucomicrobium	0	0	12	0	0	6	9	0	0	0	0	0	0	0	0	0	0	0	0	0	0	0	0	27	Bacteria	Pseudomonadati	Verrucomicrobiota	Verrucomicrobiia	Verrucomicrobiales	Verrucomicrobiaceae	Verrucomicrobium	12	0	0	15	0	0	12	15
Erysipelothrix	0	0	0	0	0	0	0	0	5	0	0	21	0	0	0	0	0	0	0	0	0	0	0	26	Bacteria	Bacillati	Bacillota	Erysipelotrichia	Erysipelotrichales	Erysipelotrichaceae	Erysipelothrix	0	26	0	0	0	0	26	0
Telmatospirillum	0	0	0	0	0	0	0	0	5	0	14	3	0	0	0	0	0	0	0	0	0	0	4	26	Bacteria	Pseudomonadati	Pseudomonadota	Alphaproteobacteria	Rhodospirillales	Rhodospirillaceae	Telmatospirillum	0	22	0	0	0	4	22	0
Carboxydocella	0	5	0	0	0	20	0	0	0	0	0	0	0	0	0	0	0	0	0	0	0	0	0	25	Bacteria	Bacillati	Bacillota	Clostridia	Eubacteriales	Clostridiales Family XVI. Incertae Sedis	Carboxydocella	5	0	0	20	0	0	5	20
Phyllobacterium	0	0	0	0	0	5	0	9	0	0	0	0	0	0	0	0	0	0	0	0	0	0	11	25	Bacteria	Pseudomonadati	Pseudomonadota	Alphaproteobacteria	Hyphomicrobiales	Phyllobacteriaceae	Phyllobacterium	0	0	0	14	0	11	0	14
Altererythrobacter	0	0	0	0	0	12	9	4	0	0	0	0	0	0	0	0	0	0	0	0	0	0	0	25	Bacteria	Pseudomonadati	Pseudomonadota	Alphaproteobacteria	Sphingomonadales	Erythrobacteraceae	Altererythrobacter	0	0	0	25	0	0	0	25
Xenorhabdus	0	0	0	0	0	1	4	0	0	0	0	0	6	0	3	11	0	0	0	0	0	0	0	25	Bacteria	Pseudomonadati	Pseudomonadota	Gammaproteobacteria	Enterobacterales	Morganellaceae	Xenorhabdus	0	0	0	5	20	0	0	25
Aquibacillus	0	3	0	0	0	0	0	0	9	0	0	6	6	0	0	0	0	0	0	0	0	0	0	24	Bacteria	Bacillati	Bacillota	Bacilli	Bacillales	Bacillaceae	Aquibacillus	3	15	0	0	6	0	18	6
Aurantimonas	0	0	0	0	0	0	0	0	0	0	0	0	0	0	0	24	0	0	0	0	0	0	0	24	Bacteria	Pseudomonadati	Pseudomonadota	Alphaproteobacteria	Hyphomicrobiales	Aurantimonadaceae	Aurantimonas	0	0	0	0	24	0	0	24
Croceibacterium	0	0	0	0	8	5	0	0	0	0	0	0	0	6	0	0	0	0	0	0	0	0	5	24	Bacteria	Pseudomonadati	Pseudomonadota	Alphaproteobacteria	Sphingomonadales	Erythrobacteraceae	Croceibacterium	0	0	0	13	6	5	0	19
Franconibacter	0	0	0	0	7	3	7	0	0	0	0	0	0	0	3	4	0	0	0	0	0	0	0	24	Bacteria	Pseudomonadati	Pseudomonadota	Gammaproteobacteria	Enterobacterales	Enterobacteriaceae	Franconibacter	0	0	0	17	7	0	0	24
Glycomyces	0	8	0	0	0	5	0	0	0	5	0	0	0	0	0	0	0	0	0	0	0	0	5	23	Bacteria	Bacillati	Actinomycetota	Actinomycetes	Glycomycetales	Glycomycetaceae	Glycomyces	8	5	0	5	0	5	13	5
Brachybacterium	0	0	0	0	15	0	0	4	0	0	0	0	0	0	0	0	0	4	0	0	0	0	0	23	Bacteria	Bacillati	Actinomycetota	Actinomycetes	Micrococcales	Dermabacteraceae	Brachybacterium	0	0	4	19	0	0	0	19
Canibacter	5	0	0	0	0	0	0	0	3	0	0	3	0	0	0	0	6	0	6	0	0	0	0	23	Bacteria	Bacillati	Actinomycetota	Actinomycetes	Micrococcales	Microbacteriaceae	Canibacter	5	6	12	0	0	0	11	0
Rhodoglobus	0	0	0	0	0	4	5	6	0	0	0	0	0	8	0	0	0	0	0	0	0	0	0	23	Bacteria	Bacillati	Actinomycetota	Actinomycetes	Micrococcales	Microbacteriaceae	Rhodoglobus	0	0	0	15	8	0	0	23
Tsukamurella	0	0	0	0	0	0	0	0	3	0	20	0	0	0	0	0	0	0	0	0	0	0	0	23	Bacteria	Bacillati	Actinomycetota	Actinomycetes	Mycobacteriales	Tsukamurellaceae	Tsukamurella	0	23	0	0	0	0	23	0
Thermobaculum	0	9	0	9	0	0	0	5	0	0	0	0	0	0	0	0	0	0	0	0	0	0	0	23	Bacteria	Bacillati	Chloroflexota	Chloroflexota_Incertae_sedis	Chloroflexota_Incertae_sedis	Chloroflexota_Incertae_sedis	Thermobaculum	18	0	0	5	0	0	18	5
Schlesneria	0	0	0	0	0	0	0	0	0	0	0	0	0	0	0	0	0	0	0	0	0	0	23	23	Bacteria	Pseudomonadati	Planctomycetota	Planctomycetia	Planctomycetales	Planctomycetaceae	Schlesneria	0	0	0	0	0	23	0	0
Actinotalea	0	0	0	0	0	22	0	0	0	0	0	0	0	0	0	0	0	0	0	0	0	0	0	22	Bacteria	Bacillati	Actinomycetota	Actinomycetes	Micrococcales	Cellulomonadaceae	Actinotalea	0	0	0	22	0	0	0	22
Aetherobacter	0	0	0	0	0	0	0	0	0	22	0	0	0	0	0	0	0	0	0	0	0	0	0	22	Bacteria	Pseudomonadati	Myxococcota	Myxococcota_Incertae_sedis	Polyangiales	Polyangiaceae	Aetherobacter	0	22	0	0	0	0	22	0
Brachymonas	0	0	0	0	0	10	0	7	0	0	0	0	0	5	0	0	0	0	0	0	0	0	0	22	Bacteria	Pseudomonadati	Pseudomonadota	Betaproteobacteria	Burkholderiales	Comamonadaceae	Brachymonas	0	0	0	17	5	0	0	22
Chitinimonas	0	0	0	0	0	0	0	0	0	0	0	0	0	0	0	0	0	0	0	0	0	0	22	22	Bacteria	Pseudomonadati	Pseudomonadota	Betaproteobacteria	Neisseriales	Chitinibacteraceae	Chitinimonas	0	0	0	0	0	22	0	0
Desulforhopalus	0	0	0	0	0	0	0	0	3	0	0	15	0	0	0	0	4	0	0	0	0	0	0	22	Bacteria	Pseudomonadati	Thermodesulfobacteriota	Desulfobulbia	Desulfobulbales	Desulfocapsaceae	Desulforhopalus	0	18	4	0	0	0	18	0
Jiella	0	0	0	3	8	0	0	5	0	0	0	0	0	5	0	0	0	0	0	0	0	0	0	21	Bacteria	Pseudomonadati	Pseudomonadota	Alphaproteobacteria	Hyphomicrobiales	Aurantimonadaceae	Jiella	3	0	0	13	5	0	3	18
Phaeovibrio	0	0	0	0	0	0	0	0	0	0	0	0	0	0	0	0	0	0	0	0	9	0	12	21	Bacteria	Pseudomonadati	Pseudomonadota	Alphaproteobacteria	Rhodospirillales	Rhodospirillaceae	Phaeovibrio	0	0	0	0	0	21	0	0
Chitinasiproducens	0	0	0	0	16	0	0	0	0	0	0	0	4	0	1	0	0	0	0	0	0	0	0	21	Bacteria	Pseudomonadati	Pseudomonadota	Betaproteobacteria	Burkholderiales	Burkholderiaceae	Chitinasiproducens	0	0	0	16	5	0	0	21
Pseudorhodoferax	0	0	0	0	0	10	0	11	0	0	0	0	0	0	0	0	0	0	0	0	0	0	0	21	Bacteria	Pseudomonadati	Pseudomonadota	Betaproteobacteria	Burkholderiales	Comamonadaceae	Pseudorhodoferax	0	0	0	21	0	0	0	21
Glaciibacter	0	0	0	0	5	11	4	0	0	0	0	0	0	0	0	0	0	0	0	0	0	0	0	20	Bacteria	Bacillati	Actinomycetota	Actinomycetes	Micrococcales	Microbacteriaceae	Glaciibacter	0	0	0	20	0	0	0	20
Bacteriovorax	0	0	0	0	0	0	7	0	0	10	0	0	0	0	3	0	0	0	0	0	0	0	0	20	Bacteria	Pseudomonadati	Bdellovibrionota	Bacteriovoracia	Bacteriovoracales	Bacteriovoracaceae	Bacteriovorax	0	10	0	7	3	0	10	10
Pararhizobium	0	0	0	0	0	7	0	0	0	0	0	2	0	10	0	1	0	0	0	0	0	0	0	20	Bacteria	Pseudomonadati	Pseudomonadota	Alphaproteobacteria	Hyphomicrobiales	Rhizobiaceae	Pararhizobium	0	2	0	7	11	0	2	18
Limnobacter	0	0	0	0	0	0	0	0	0	0	0	0	0	0	0	0	0	0	0	0	0	0	20	20	Bacteria	Pseudomonadati	Pseudomonadota	Betaproteobacteria	Burkholderiales	Burkholderiaceae	Limnobacter	0	0	0	0	0	20	0	0
Saezia	0	5	7	0	0	3	0	5	0	0	0	0	0	0	0	0	0	0	0	0	0	0	0	20	Bacteria	Pseudomonadati	Pseudomonadota	Betaproteobacteria	Burkholderiales	Saeziaceae	Saezia	12	0	0	8	0	0	12	8
Nissabacter	0	0	0	0	6	0	0	0	0	0	0	0	3	0	0	11	0	0	0	0	0	0	0	20	Bacteria	Pseudomonadati	Pseudomonadota	Gammaproteobacteria	Enterobacterales	Yersiniaceae	Nissabacter	0	0	0	6	14	0	0	20
Homoserinimonas	0	0	11	0	0	3	5	0	0	0	0	0	0	0	0	0	0	0	0	0	0	0	0	19	Bacteria	Bacillati	Actinomycetota	Actinomycetes	Micrococcales	Microbacteriaceae	Homoserinimonas	11	0	0	8	0	0	11	8
Protaetiibacter	0	0	0	0	3	0	0	9	0	0	0	0	0	7	0	0	0	0	0	0	0	0	0	19	Bacteria	Bacillati	Actinomycetota	Actinomycetes	Micrococcales	Microbacteriaceae	Protaetiibacter	0	0	0	12	7	0	0	19
Alkalibacillus	0	0	0	0	0	0	0	0	0	0	0	0	19	0	0	0	0	0	0	0	0	0	0	19	Bacteria	Bacillati	Bacillota	Bacilli	Bacillales	Bacillaceae	Alkalibacillus	0	0	0	0	19	0	0	19
Salibacterium	0	0	0	0	0	3	0	0	0	0	0	0	0	0	0	16	0	0	0	0	0	0	0	19	Bacteria	Bacillati	Bacillota	Bacilli	Bacillales	Bacillaceae	Salibacterium	0	0	0	3	16	0	0	19
Alloiococcus	0	0	0	0	0	0	0	0	0	0	0	0	0	0	0	19	0	0	0	0	0	0	0	19	Bacteria	Bacillati	Bacillota	Bacilli	Lactobacillales	Carnobacteriaceae	Alloiococcus	0	0	0	0	19	0	0	19
Sinocapsa	0	0	19	0	0	0	0	0	0	0	0	0	0	0	0	0	0	0	0	0	0	0	0	19	Bacteria	Bacillati	Cyanobacteriota	Cyanophyceae	Chroococcidiopsidales	Sinocapsaceae	Sinocapsa	19	0	0	0	0	0	19	0
Olisthonema	0	0	0	0	0	0	0	0	0	0	0	0	0	0	0	0	0	0	0	0	0	0	19	19	Bacteria	Bacillati	Cyanobacteriota	Cyanophyceae	Coleofasciculales	Coleofasciculaceae	Olisthonema	0	0	0	0	0	19	0	0
Commensalibacter	0	0	0	0	0	0	0	0	0	0	0	0	0	0	0	0	4	0	7	8	0	0	0	19	Bacteria	Pseudomonadati	Pseudomonadota	Alphaproteobacteria	Acetobacterales	Acetobacteraceae	Commensalibacter	0	0	19	0	0	0	0	0
Niveispirillum	0	0	0	0	0	0	0	0	0	0	0	0	0	0	0	0	0	0	8	0	0	0	11	19	Bacteria	Pseudomonadati	Pseudomonadota	Alphaproteobacteria	Rhodospirillales	Azospirillaceae	Niveispirillum	0	0	8	0	0	11	0	0
Pelistega	1	3	0	0	0	0	0	0	1	4	0	9	0	1	0	0	0	0	0	0	0	0	0	19	Bacteria	Pseudomonadati	Pseudomonadota	Betaproteobacteria	Burkholderiales	Alcaligenaceae	Pelistega	4	14	0	0	1	0	18	1
Lelliottia	0	0	0	0	4	0	1	0	0	0	0	0	0	0	4	10	0	0	0	0	0	0	0	19	Bacteria	Pseudomonadati	Pseudomonadota	Gammaproteobacteria	Enterobacterales	Enterobacteriaceae	Lelliottia	0	0	0	5	14	0	0	19
Bogoriella	0	0	0	0	0	0	0	0	0	0	0	0	0	0	0	18	0	0	0	0	0	0	0	18	Bacteria	Bacillati	Actinomycetota	Actinomycetes	Micrococcales	Bogoriellaceae	Bogoriella	0	0	0	0	18	0	0	18
Naasia	0	0	0	0	0	0	0	0	0	0	0	0	0	0	0	2	0	0	0	0	0	11	5	18	Bacteria	Bacillati	Actinomycetota	Actinomycetes	Micrococcales	Microbacteriaceae	Naasia	0	0	0	0	2	16	0	2
Sinomonas	0	0	0	0	0	0	0	3	0	0	0	0	0	0	0	15	0	0	0	0	0	0	0	18	Bacteria	Bacillati	Actinomycetota	Actinomycetes	Micrococcales	Micrococcaceae	Sinomonas	0	0	0	3	15	0	0	18
Evansella	0	0	0	0	0	0	0	0	0	0	0	0	0	0	0	18	0	0	0	0	0	0	0	18	Bacteria	Bacillati	Bacillota	Bacilli	Bacillales	Bacillaceae	Evansella	0	0	0	0	18	0	0	18
Latilactobacillus	0	0	0	0	18	0	0	0	0	0	0	0	0	0	0	0	0	0	0	0	0	0	0	18	Bacteria	Bacillati	Bacillota	Bacilli	Lactobacillales	Lactobacillaceae	Latilactobacillus	0	0	0	18	0	0	0	18
Dichotomicrobium	0	0	0	0	0	0	0	0	0	0	0	18	0	0	0	0	0	0	0	0	0	0	0	18	Bacteria	Pseudomonadati	Pseudomonadota	Alphaproteobacteria	Hyphomicrobiales	Hyphomicrobiaceae	Dichotomicrobium	0	18	0	0	0	0	18	0
Xanthobacter	0	0	0	5	0	0	0	0	0	0	0	0	0	0	0	11	0	0	0	0	0	0	2	18	Bacteria	Pseudomonadati	Pseudomonadota	Alphaproteobacteria	Hyphomicrobiales	Xanthobacteraceae	Xanthobacter	5	0	0	0	11	2	5	11
Desulfovirga	0	14	0	0	0	4	0	0	0	0	0	0	0	0	0	0	0	0	0	0	0	0	0	18	Bacteria	Pseudomonadati	Thermodesulfobacteriota	Syntrophobacteria	Syntrophobacterales	Syntrophobacteraceae	Desulfovirga	14	0	0	4	0	0	14	4
Litorihabitans	0	0	0	0	0	0	0	0	0	0	0	0	0	0	0	17	0	0	0	0	0	0	0	17	Bacteria	Bacillati	Actinomycetota	Actinomycetes	Micrococcales	Beutenbergiaceae	Litorihabitans	0	0	0	0	17	0	0	17
Pontimonas	2	0	0	4	0	0	3	0	0	7	0	1	0	0	0	0	0	0	0	0	0	0	0	17	Bacteria	Bacillati	Actinomycetota	Actinomycetes	Micrococcales	Microbacteriaceae	Pontimonas	6	8	0	3	0	0	14	3
Ornithinimicrobium	2	0	0	0	0	0	0	0	0	6	0	0	0	0	0	0	0	0	0	0	0	0	9	17	Bacteria	Bacillati	Actinomycetota	Actinomycetes	Micrococcales	Ornithinimicrobiaceae	Ornithinimicrobium	2	6	0	0	0	9	8	0
Tessaracoccus	0	3	0	0	0	0	0	10	0	0	0	0	0	0	0	4	0	0	0	0	0	0	0	17	Bacteria	Bacillati	Actinomycetota	Actinomycetes	Propionibacteriales	Propionibacteriaceae	Tessaracoccus	3	0	0	10	4	0	3	14
Amphibacillus	0	0	0	0	0	0	0	0	0	0	0	0	5	0	0	8	0	0	0	0	4	0	0	17	Bacteria	Bacillati	Bacillota	Bacilli	Bacillales	Bacillaceae	Amphibacillus	0	0	0	0	13	4	0	13
Salimicrobium	0	0	0	0	0	0	0	0	0	0	0	0	0	0	0	17	0	0	0	0	0	0	0	17	Bacteria	Bacillati	Bacillota	Bacilli	Bacillales	Bacillaceae	Salimicrobium	0	0	0	0	17	0	0	17
Tepidibacillus	0	0	0	0	0	0	0	0	0	0	0	0	0	0	0	17	0	0	0	0	0	0	0	17	Bacteria	Bacillati	Bacillota	Bacilli	Bacillales	Bacillaceae	Tepidibacillus	0	0	0	0	17	0	0	17
Desulfuribacillus	0	0	0	0	0	0	0	0	0	0	0	0	17	0	0	0	0	0	0	0	0	0	0	17	Bacteria	Bacillati	Bacillota	Desulfuribacillia	Desulfuribacillales	Desulfuribacillaceae	Desulfuribacillus	0	0	0	0	17	0	0	17
Acidomonas	4	0	0	5	0	0	0	0	0	0	0	8	0	0	0	0	0	0	0	0	0	0	0	17	Bacteria	Pseudomonadati	Pseudomonadota	Alphaproteobacteria	Acetobacterales	Acetobacteraceae	Acidomonas	9	8	0	0	0	0	17	0
Denitrobaculum	10	0	0	0	0	0	0	0	4	0	0	0	0	0	0	0	0	0	3	0	0	0	0	17	Bacteria	Pseudomonadati	Pseudomonadota	Alphaproteobacteria	Rhodospirillales	Rhodospirillaceae	Denitrobaculum	10	4	3	0	0	0	14	0
Sandaracinus	0	11	0	1	0	4	0	0	0	0	0	0	0	0	0	0	0	0	0	0	0	0	0	16	Bacteria	Pseudomonadati	Myxococcota	Myxococcota_Incertae_sedis	Polyangiales	Sandaracinaceae	Sandaracinus	12	0	0	4	0	0	12	4
Caedimonas	0	0	0	0	0	0	0	0	0	3	0	0	0	0	4	0	6	3	0	0	0	0	0	16	Bacteria	Pseudomonadati	Pseudomonadota	Alphaproteobacteria	Holosporales	Caedimonadaceae	Caedimonas	0	3	9	0	4	0	3	4
Fodinicurvata	0	0	0	0	0	0	0	0	0	0	0	0	0	0	0	0	6	10	0	0	0	0	0	16	Bacteria	Pseudomonadati	Pseudomonadota	Alphaproteobacteria	Rhodospirillales	Rhodovibrionaceae	Fodinicurvata	0	0	16	0	0	0	0	0
Glaciimonas	5	0	0	0	0	3	0	0	0	0	0	0	1	0	7	0	0	0	0	0	0	0	0	16	Bacteria	Pseudomonadati	Pseudomonadota	Betaproteobacteria	Burkholderiales	Oxalobacteraceae	Glaciimonas	5	0	0	3	8	0	5	11
Microcella	0	0	0	0	0	5	10	0	0	0	0	0	0	0	0	0	0	0	0	0	0	0	0	15	Bacteria	Bacillati	Actinomycetota	Actinomycetes	Micrococcales	Microbacteriaceae	Microcella	0	0	0	15	0	0	0	15
Nocardia	0	0	0	0	0	9	0	0	6	0	0	0	0	0	0	0	0	0	0	0	0	0	0	15	Bacteria	Bacillati	Actinomycetota	Actinomycetes	Mycobacteriales	Nocardiaceae	Nocardia	0	6	0	9	0	0	6	9
Neobacillus	0	0	0	0	0	0	0	0	0	0	0	0	0	0	0	15	0	0	0	0	0	0	0	15	Bacteria	Bacillati	Bacillota	Bacilli	Bacillales	Bacillaceae	Neobacillus	0	0	0	0	15	0	0	15
Orenia	0	0	0	0	0	0	0	0	4	0	0	11	0	0	0	0	0	0	0	0	0	0	0	15	Bacteria	Bacillati	Bacillota	Clostridia	Halanaerobiales	Halobacteroidaceae	Orenia	0	15	0	0	0	0	15	0
Mucinivorans	0	0	0	0	0	0	10	0	0	0	0	0	0	0	0	0	0	0	0	0	0	0	5	15	Bacteria	Pseudomonadati	Bacteroidota	Bacteroidia	Bacteroidales	Rikenellaceae	Mucinivorans	0	0	0	10	0	5	0	10
Roseisolibacter	0	0	0	7	0	0	0	8	0	0	0	0	0	0	0	0	0	0	0	0	0	0	0	15	Bacteria	Pseudomonadati	Gemmatimonadota	Gemmatimonadia	Gemmatimonadales	Gemmatimonadaceae	Roseisolibacter	7	0	0	8	0	0	7	8
Pusillimonas	0	0	0	0	0	4	0	0	0	0	0	0	0	0	0	11	0	0	0	0	0	0	0	15	Bacteria	Pseudomonadati	Pseudomonadota	Betaproteobacteria	Burkholderiales	Alcaligenaceae	Pusillimonas	0	0	0	4	11	0	0	15
Steroidobacter	0	2	0	0	0	6	0	0	0	0	0	0	0	0	0	0	0	0	0	0	0	0	7	15	Bacteria	Pseudomonadati	Pseudomonadota	Gammaproteobacteria	Steroidobacterales	Steroidobacteraceae	Steroidobacter	2	0	0	6	0	7	2	6
Vibrio	0	0	0	0	0	0	0	0	0	15	0	0	0	0	0	0	0	0	0	0	0	0	0	15	Bacteria	Pseudomonadati	Pseudomonadota	Gammaproteobacteria	Vibrionales	Vibrionaceae	Vibrio	0	15	0	0	0	0	15	0
Oleidesulfovibrio	0	0	0	0	0	12	0	0	0	0	0	0	0	0	0	0	0	0	0	0	0	0	3	15	Bacteria	Pseudomonadati	Thermodesulfobacteriota	Desulfovibrionia	Desulfovibrionales	Desulfovibrionaceae	Oleidesulfovibrio	0	0	0	12	0	3	0	12
Blastococcus	4	0	0	0	0	1	0	9	0	0	0	0	0	0	0	0	0	0	0	0	0	0	0	14	Bacteria	Bacillati	Actinomycetota	Actinomycetes	Geodermatophilales	Geodermatophilaceae	Blastococcus	4	0	0	10	0	0	4	10
Phytohabitans	0	0	0	0	0	8	0	6	0	0	0	0	0	0	0	0	0	0	0	0	0	0	0	14	Bacteria	Bacillati	Actinomycetota	Actinomycetes	Micromonosporales	Micromonosporaceae	Phytohabitans	0	0	0	14	0	0	0	14
Mycolicibacterium	0	0	0	0	0	0	0	0	0	0	0	0	0	0	0	0	0	0	0	0	0	0	14	14	Bacteria	Bacillati	Actinomycetota	Actinomycetes	Mycobacteriales	Mycobacteriaceae	Mycolicibacterium	0	0	0	0	0	14	0	0
Exiguobacterium	0	0	0	0	0	2	0	0	0	0	0	0	0	0	0	12	0	0	0	0	0	0	0	14	Bacteria	Bacillati	Bacillota	Bacilli	Bacillales	Bacillales_Incertae_sedis	Exiguobacterium	0	0	0	2	12	0	0	14
Scatolibacter	0	14	0	0	0	0	0	0	0	0	0	0	0	0	0	0	0	0	0	0	0	0	0	14	Bacteria	Bacillati	Bacillota	Clostridia	Eubacteriales	Oscillospiraceae	Scatolibacter	14	0	0	0	0	0	14	0
Sporobacter	0	0	0	0	0	6	0	0	0	0	0	0	4	0	0	4	0	0	0	0	0	0	0	14	Bacteria	Bacillati	Bacillota	Clostridia	Eubacteriales	Oscillospiraceae	Sporobacter	0	0	0	6	8	0	0	14
Kineothrix	3	0	0	0	0	0	0	5	0	0	0	0	0	0	0	6	0	0	0	0	0	0	0	14	Bacteria	Bacillati	Bacillota	Clostridia	Lachnospirales	Lachnospiraceae	Kineothrix	3	0	0	5	6	0	3	11
Alienimonas	0	0	0	0	0	0	0	0	0	0	0	0	0	0	0	0	0	0	0	0	0	0	14	14	Bacteria	Pseudomonadati	Planctomycetota	Planctomycetia	Planctomycetales	Planctomycetaceae	Alienimonas	0	0	0	0	0	14	0	0
Bauldia	0	0	0	0	0	0	0	0	0	0	0	0	0	0	0	0	0	0	0	0	0	0	14	14	Bacteria	Pseudomonadati	Pseudomonadota	Alphaproteobacteria	Hyphomicrobiales	Kaistiaceae	Bauldia	0	0	0	0	0	14	0	0
Pseudaminobacter	0	0	0	0	0	0	0	0	0	0	0	0	0	0	0	0	0	0	0	0	0	0	14	14	Bacteria	Pseudomonadati	Pseudomonadota	Alphaproteobacteria	Hyphomicrobiales	Phyllobacteriaceae	Pseudaminobacter	0	0	0	0	0	14	0	0
Bruguierivorax	0	0	0	0	5	9	0	0	0	0	0	0	0	0	0	0	0	0	0	0	0	0	0	14	Bacteria	Pseudomonadati	Pseudomonadota	Gammaproteobacteria	Enterobacterales	Bruguierivoracaceae	Bruguierivorax	0	0	0	14	0	0	0	14
Halomonas	0	0	0	0	0	0	0	0	0	0	0	0	0	0	0	2	0	0	0	0	0	0	12	14	Bacteria	Pseudomonadati	Pseudomonadota	Gammaproteobacteria	Oceanospirillales	Halomonadaceae	Halomonas	0	0	0	0	2	12	0	2
Desulfocurvus	0	0	0	0	0	0	0	0	0	5	0	0	0	0	0	0	0	9	0	0	0	0	0	14	Bacteria	Pseudomonadati	Thermodesulfobacteriota	Desulfovibrionia	Desulfovibrionales	Desulfovibrionaceae	Desulfocurvus	0	5	9	0	0	0	5	0
Parafrigoribacterium	0	0	0	0	0	0	9	0	0	0	0	0	0	4	0	0	0	0	0	0	0	0	0	13	Bacteria	Bacillati	Actinomycetota	Actinomycetes	Micrococcales	Microbacteriaceae	Parafrigoribacterium	0	0	0	9	4	0	0	13
Ligilactobacillus	0	0	0	0	13	0	0	0	0	0	0	0	0	0	0	0	0	0	0	0	0	0	0	13	Bacteria	Bacillati	Bacillota	Bacilli	Lactobacillales	Lactobacillaceae	Ligilactobacillus	0	0	0	13	0	0	0	13
Secundilactobacillus	0	0	0	0	13	0	0	0	0	0	0	0	0	0	0	0	0	0	0	0	0	0	0	13	Bacteria	Bacillati	Bacillota	Bacilli	Lactobacillales	Lactobacillaceae	Secundilactobacillus	0	0	0	13	0	0	0	13
Thermosporothrix	0	0	0	0	0	0	0	0	0	4	0	0	0	0	0	0	0	0	0	0	0	0	9	13	Bacteria	Bacillati	Chloroflexota	Ktedonobacteria	Ktedonobacterales	Thermosporotrichaceae	Thermosporothrix	0	4	0	0	0	9	4	0
Flaviaesturariibacter	0	0	0	0	0	1	0	3	0	0	0	0	0	0	0	0	0	0	0	0	0	0	9	13	Bacteria	Pseudomonadati	Bacteroidota	Chitinophagia	Chitinophagales	Chitinophagaceae	Flaviaesturariibacter	0	0	0	4	0	9	0	4
Simulacricoccus	0	0	0	0	0	0	13	0	0	0	0	0	0	0	0	0	0	0	0	0	0	0	0	13	Bacteria	Pseudomonadati	Myxococcota	Myxococcia	Myxococcales	Myxococcaceae	Simulacricoccus	0	0	0	13	0	0	0	13
Limnoglobus	0	0	0	0	0	0	0	0	0	0	0	0	0	0	0	0	0	0	0	0	0	0	13	13	Bacteria	Pseudomonadati	Planctomycetota	Planctomycetia	Gemmatales	Gemmataceae	Limnoglobus	0	0	0	0	0	13	0	0
Rhizorhapis	4	0	0	6	0	0	0	0	0	3	0	0	0	0	0	0	0	0	0	0	0	0	0	13	Bacteria	Pseudomonadati	Pseudomonadota	Alphaproteobacteria	Sphingomonadales	Sphingomonadaceae	Rhizorhapis	10	3	0	0	0	0	13	0
Thiorhodococcus	0	0	0	0	0	0	0	0	0	0	0	0	0	6	0	0	0	0	0	0	0	0	7	13	Bacteria	Pseudomonadati	Pseudomonadota	Gammaproteobacteria	Chromatiales	Chromatiaceae	Thiorhodococcus	0	0	0	0	6	7	0	6
Salmonella	0	0	0	0	2	5	6	0	0	0	0	0	0	0	0	0	0	0	0	0	0	0	0	13	Bacteria	Pseudomonadati	Pseudomonadota	Gammaproteobacteria	Enterobacterales	Enterobacteriaceae	Salmonella	0	0	0	13	0	0	0	13
Modestobacter	8	0	0	0	0	0	0	0	0	0	0	0	0	0	0	0	0	4	0	0	0	0	0	12	Bacteria	Bacillati	Actinomycetota	Actinomycetes	Geodermatophilales	Geodermatophilaceae	Modestobacter	8	0	4	0	0	0	8	0
Flindersiella	0	3	0	0	0	0	0	0	3	0	2	0	0	0	0	0	0	0	0	0	0	0	4	12	Bacteria	Bacillati	Actinomycetota	Actinomycetes	Propionibacteriales	Nocardioidaceae	Flindersiella	3	5	0	0	0	4	8	0
Anaerobacillus	0	0	0	0	0	0	0	0	0	0	0	0	0	0	0	12	0	0	0	0	0	0	0	12	Bacteria	Bacillati	Bacillota	Bacilli	Bacillales	Bacillaceae	Anaerobacillus	0	0	0	0	12	0	0	12
Caldalkalibacillus	0	0	0	0	0	0	0	0	0	0	0	0	5	0	0	7	0	0	0	0	0	0	0	12	Bacteria	Bacillati	Bacillota	Bacilli	Bacillales	Bacillaceae	Caldalkalibacillus	0	0	0	0	12	0	0	12
Vescimonas	0	0	0	0	0	0	0	0	0	0	0	0	0	3	0	0	0	0	0	0	0	0	9	12	Bacteria	Bacillati	Bacillota	Clostridia	Eubacteriales	Oscillospiraceae	Vescimonas	0	0	0	0	3	9	0	3
Arboricoccus	0	0	0	0	0	0	0	0	0	12	0	0	0	0	0	0	0	0	0	0	0	0	0	12	Bacteria	Pseudomonadati	Pseudomonadota	Alphaproteobacteria	Geminicoccales	Geminicoccaceae	Arboricoccus	0	12	0	0	0	0	12	0
Methylibium	0	0	0	0	0	0	0	0	0	0	0	12	0	0	0	0	0	0	0	0	0	0	0	12	Bacteria	Pseudomonadati	Pseudomonadota	Betaproteobacteria	Burkholderiales	Sphaerotilaceae	Methylibium	0	12	0	0	0	0	12	0
Enterobacter	0	0	0	0	0	0	0	8	0	0	0	0	0	0	1	3	0	0	0	0	0	0	0	12	Bacteria	Pseudomonadati	Pseudomonadota	Gammaproteobacteria	Enterobacterales	Enterobacteriaceae	Enterobacter	0	0	0	8	4	0	0	12
Providencia	0	0	0	0	0	0	0	0	0	0	8	0	0	0	0	4	0	0	0	0	0	0	0	12	Bacteria	Pseudomonadati	Pseudomonadota	Gammaproteobacteria	Enterobacterales	Morganellaceae	Providencia	0	8	0	0	4	0	8	4
Peptoniphilus	0	0	0	6	0	0	0	0	0	5	0	0	0	0	0	0	0	0	0	0	0	0	0	11	Bacteria	Bacillati	Bacillota	Tissierellia	Tissierellales	Peptoniphilaceae	Peptoniphilus	6	5	0	0	0	0	11	0
Roseitalea	0	0	0	0	0	0	0	0	0	0	0	0	0	0	0	0	0	4	4	0	3	0	0	11	Bacteria	Pseudomonadati	Pseudomonadota	Alphaproteobacteria	Hyphomicrobiales	Ahrensiaceae	Roseitalea	0	0	8	0	0	3	0	0
Chthonobacter	0	6	0	2	0	3	0	0	0	0	0	0	0	0	0	0	0	0	0	0	0	0	0	11	Bacteria	Pseudomonadati	Pseudomonadota	Alphaproteobacteria	Hyphomicrobiales	Pleomorphomonadaceae	Chthonobacter	8	0	0	3	0	0	8	3
Thalassocola	0	0	8	0	0	3	0	0	0	0	0	0	0	0	0	0	0	0	0	0	0	0	0	11	Bacteria	Pseudomonadati	Pseudomonadota	Alphaproteobacteria	Rhodospirillales	Kiloniellaceae	Thalassocola	8	0	0	3	0	0	8	3
Advenella	0	0	0	0	0	0	0	0	0	0	0	11	0	0	0	0	0	0	0	0	0	0	0	11	Bacteria	Pseudomonadati	Pseudomonadota	Betaproteobacteria	Burkholderiales	Alcaligenaceae	Advenella	0	11	0	0	0	0	11	0
Tepidimonas	3	8	0	0	0	0	0	0	0	0	0	0	0	0	0	0	0	0	0	0	0	0	0	11	Bacteria	Pseudomonadati	Pseudomonadota	Betaproteobacteria	Burkholderiales	Burkholderiales_Incertae_sedis	Tepidimonas	11	0	0	0	0	0	11	0
Humibacter	4	0	0	0	0	0	0	0	0	0	0	0	0	0	0	0	0	0	0	0	0	0	6	10	Bacteria	Bacillati	Actinomycetota	Actinomycetes	Micrococcales	Microbacteriaceae	Humibacter	4	0	0	0	0	6	4	0
Luteimicrobium	0	0	0	0	0	0	0	0	0	0	0	0	0	0	0	0	0	0	0	0	0	0	10	10	Bacteria	Bacillati	Actinomycetota	Actinomycetes	Micrococcales	Micrococcales_Incertae_sedis	Luteimicrobium	0	0	0	0	0	10	0	0
Lactobacillus	0	0	0	0	10	0	0	0	0	0	0	0	0	0	0	0	0	0	0	0	0	0	0	10	Bacteria	Bacillati	Bacillota	Bacilli	Lactobacillales	Lactobacillaceae	Lactobacillus	0	0	0	10	0	0	0	10
Cyanothece	0	2	0	0	0	0	0	0	0	0	8	0	0	0	0	0	0	0	0	0	0	0	0	10	Bacteria	Bacillati	Cyanobacteriota	Cyanophyceae	Gomontiellales	Cyanothecaceae	Cyanothece	2	8	0	0	0	0	10	0
Pseudobdellovibrio	6	0	0	0	0	0	0	0	0	0	0	4	0	0	0	0	0	0	0	0	0	0	0	10	Bacteria	Pseudomonadati	Bdellovibrionota	Bdellovibrionia	Bdellovibrionales	Pseudobdellovibrionaceae	Pseudobdellovibrio	6	4	0	0	0	0	10	0
Rhodobium	0	0	0	0	0	0	0	0	0	0	0	0	0	0	0	0	0	0	0	0	0	0	10	10	Bacteria	Pseudomonadati	Pseudomonadota	Alphaproteobacteria	Hyphomicrobiales	Rhodobiaceae	Rhodobium	0	0	0	0	0	10	0	0
Orientia	0	0	0	0	0	0	0	0	0	0	0	0	0	0	0	0	0	0	6	0	0	0	4	10	Bacteria	Pseudomonadati	Pseudomonadota	Alphaproteobacteria	Rickettsiales	Rickettsiaceae	Orientia	0	0	6	0	0	4	0	0
Coxiella	0	0	0	0	0	0	0	0	0	0	0	0	0	0	0	0	0	0	4	0	0	0	6	10	Bacteria	Pseudomonadati	Pseudomonadota	Gammaproteobacteria	Legionellales	Coxiellaceae	Coxiella	0	0	4	0	0	6	0	0
Brevifollis	0	0	10	0	0	0	0	0	0	0	0	0	0	0	0	0	0	0	0	0	0	0	0	10	Bacteria	Pseudomonadati	Verrucomicrobiota	Verrucomicrobiia	Verrucomicrobiales	Verrucomicrobiaceae	Brevifollis	10	0	0	0	0	0	10	0
Fictibacillus	0	0	0	0	0	0	0	0	0	0	0	0	0	0	0	9	0	0	0	0	0	0	0	9	Bacteria	Bacillati	Bacillota	Bacilli	Bacillales	Bacillaceae	Fictibacillus	0	0	0	0	9	0	0	9
Salinicoccus	0	0	0	0	0	0	0	0	0	0	0	0	0	0	0	9	0	0	0	0	0	0	0	9	Bacteria	Bacillati	Bacillota	Bacilli	Bacillales	Staphylococcaceae	Salinicoccus	0	0	0	0	9	0	0	9
Aminicella	0	0	0	0	0	0	0	0	0	0	0	0	0	5	0	0	0	0	0	0	0	0	4	9	Bacteria	Bacillati	Bacillota	Clostridia	Peptostreptococcales	Anaerovoracaceae	Aminicella	0	0	0	0	5	4	0	5
Stenotrophobacter	0	0	0	0	0	0	0	0	0	0	0	0	0	0	0	0	0	0	0	0	0	0	9	9	Bacteria	Pseudomonadati	Acidobacteriota	Blastocatellia	Blastocatellales	Blastocatellaceae	Stenotrophobacter	0	0	0	0	0	9	0	0
Roseivirga	0	6	0	0	0	0	0	0	0	0	0	0	0	0	0	0	0	0	0	0	0	0	3	9	Bacteria	Pseudomonadati	Bacteroidota	Cytophagia	Cytophagales	Roseivirgaceae	Roseivirga	6	0	0	0	0	3	6	0
Sorangium	0	0	5	0	0	0	0	0	0	0	0	0	0	4	0	0	0	0	0	0	0	0	0	9	Bacteria	Pseudomonadati	Myxococcota	Myxococcota_Incertae_sedis	Polyangiales	Polyangiaceae	Sorangium	5	0	0	0	4	0	5	4
Tuwongella	0	0	0	0	0	0	0	0	0	0	0	0	0	0	0	0	0	0	0	0	0	0	9	9	Bacteria	Pseudomonadati	Planctomycetota	Planctomycetia	Gemmatales	Gemmataceae	Tuwongella	0	0	0	0	0	9	0	0
Filomicrobium	0	0	0	0	0	0	0	0	0	0	0	0	0	0	0	0	0	0	0	0	0	0	9	9	Bacteria	Pseudomonadati	Pseudomonadota	Alphaproteobacteria	Hyphomicrobiales	Hyphomicrobiaceae	Filomicrobium	0	0	0	0	0	9	0	0
Amaricoccus	0	0	0	5	0	0	0	0	0	0	0	0	0	0	0	4	0	0	0	0	0	0	0	9	Bacteria	Pseudomonadati	Pseudomonadota	Alphaproteobacteria	Rhodobacterales	Paracoccaceae	Amaricoccus	5	0	0	0	4	0	5	4
Algihabitans	0	4	0	0	0	0	0	0	0	5	0	0	0	0	0	0	0	0	0	0	0	0	0	9	Bacteria	Pseudomonadati	Pseudomonadota	Alphaproteobacteria	Rhodospirillales	Rhodospirillaceae	Algihabitans	4	5	0	0	0	0	9	0
Methylotenera	0	0	0	0	0	9	0	0	0	0	0	0	0	0	0	0	0	0	0	0	0	0	0	9	Bacteria	Pseudomonadati	Pseudomonadota	Betaproteobacteria	Nitrosomonadales	Methylophilaceae	Methylotenera	0	0	0	9	0	0	0	9
Pseudothauera	0	7	0	0	0	2	0	0	0	0	0	0	0	0	0	0	0	0	0	0	0	0	0	9	Bacteria	Pseudomonadati	Pseudomonadota	Betaproteobacteria	Rhodocyclales	Zoogloeaceae	Pseudothauera	7	0	0	2	0	0	7	2
Shewanella	0	0	0	0	0	0	0	0	0	9	0	0	0	0	0	0	0	0	0	0	0	0	0	9	Bacteria	Pseudomonadati	Pseudomonadota	Gammaproteobacteria	Alteromonadales	Shewanellaceae	Shewanella	0	9	0	0	0	0	9	0
Kluyvera	0	0	0	0	0	0	0	0	0	0	0	0	0	0	2	7	0	0	0	0	0	0	0	9	Bacteria	Pseudomonadati	Pseudomonadota	Gammaproteobacteria	Enterobacterales	Enterobacteriaceae	Kluyvera	0	0	0	0	9	0	0	9
Tatumella	0	0	0	0	7	0	0	0	0	0	0	0	0	0	2	0	0	0	0	0	0	0	0	9	Bacteria	Pseudomonadati	Pseudomonadota	Gammaproteobacteria	Enterobacterales	Erwiniaceae	Tatumella	0	0	0	7	2	0	0	9
Dickeya	0	0	0	0	9	0	0	0	0	0	0	0	0	0	0	0	0	0	0	0	0	0	0	9	Bacteria	Pseudomonadati	Pseudomonadota	Gammaproteobacteria	Enterobacterales	Pectobacteriaceae	Dickeya	0	0	0	9	0	0	0	9
Nevskia	0	0	0	0	0	0	0	0	0	0	0	0	0	0	0	0	0	0	0	0	0	0	9	9	Bacteria	Pseudomonadati	Pseudomonadota	Gammaproteobacteria	Nevskiales	Nevskiaceae	Nevskia	0	0	0	0	0	9	0	0
Geothermobacter	3	0	0	6	0	0	0	0	0	0	0	0	0	0	0	0	0	0	0	0	0	0	0	9	Bacteria	Pseudomonadati	Thermodesulfobacteriota	Desulfuromonadia	Desulfuromonadales	Geothermobacteraceae	Geothermobacter	9	0	0	0	0	0	9	0
Cephaloticoccus	0	0	0	0	0	0	0	0	0	0	0	0	0	0	0	0	0	3	0	0	6	0	0	9	Bacteria	Pseudomonadati	Verrucomicrobiota	Opitutia	Opitutales	Opitutaceae	Cephaloticoccus	0	0	3	0	0	6	0	0
Propionicicella	0	0	0	0	0	8	0	0	0	0	0	0	0	0	0	0	0	0	0	0	0	0	0	8	Bacteria	Bacillati	Actinomycetota	Actinomycetes	Propionibacteriales	Nocardioidaceae	Propionicicella	0	0	0	8	0	0	0	8
Caldibacillus	0	0	0	0	0	0	0	0	0	0	0	0	2	0	0	6	0	0	0	0	0	0	0	8	Bacteria	Bacillati	Bacillota	Bacilli	Bacillales	Bacillaceae	Caldibacillus	0	0	0	0	8	0	0	8
Oceanobacillus	0	0	0	0	0	0	0	0	0	0	0	0	1	0	0	7	0	0	0	0	0	0	0	8	Bacteria	Bacillati	Bacillota	Bacilli	Bacillales	Bacillaceae	Oceanobacillus	0	0	0	0	8	0	0	8
Jeotgalicoccus	0	0	0	0	0	0	0	0	0	0	0	8	0	0	0	0	0	0	0	0	0	0	0	8	Bacteria	Bacillati	Bacillota	Bacilli	Bacillales	Staphylococcaceae	Jeotgalicoccus	0	8	0	0	0	0	8	0
Loigolactobacillus	0	0	0	0	8	0	0	0	0	0	0	0	0	0	0	0	0	0	0	0	0	0	0	8	Bacteria	Bacillati	Bacillota	Bacilli	Lactobacillales	Lactobacillaceae	Loigolactobacillus	0	0	0	8	0	0	0	8
Paracholeplasma	0	0	0	0	0	0	0	0	0	0	0	8	0	0	0	0	0	0	0	0	0	0	0	8	Bacteria	Bacillati	Mycoplasmatota	Mollicutes	Acholeplasmatales	Acholeplasmataceae	Paracholeplasma	0	8	0	0	0	0	8	0
Arthrospiribacter	0	8	0	0	0	0	0	0	0	0	0	0	0	0	0	0	0	0	0	0	0	0	0	8	Bacteria	Pseudomonadati	Bacteroidota	Cytophagia	Cytophagales	Cyclobacteriaceae	Arthrospiribacter	8	0	0	0	0	0	8	0
Sphingobacterium	0	0	0	0	0	0	0	0	0	0	0	0	0	0	0	8	0	0	0	0	0	0	0	8	Bacteria	Pseudomonadati	Bacteroidota	Sphingobacteriia	Sphingobacteriales	Sphingobacteriaceae	Sphingobacterium	0	0	0	0	8	0	0	8
Caldovatus	0	0	0	0	0	0	0	0	0	0	0	0	0	0	0	0	4	4	0	0	0	0	0	8	Bacteria	Pseudomonadati	Pseudomonadota	Alphaproteobacteria	Acetobacterales	Roseomonadaceae	Caldovatus	0	0	8	0	0	0	0	0
Martelella	0	5	0	0	0	3	0	0	0	0	0	0	0	0	0	0	0	0	0	0	0	0	0	8	Bacteria	Pseudomonadati	Pseudomonadota	Alphaproteobacteria	Hyphomicrobiales	Aurantimonadaceae	Martelella	5	0	0	3	0	0	5	3
Methyloceanibacter	0	0	0	8	0	0	0	0	0	0	0	0	0	0	0	0	0	0	0	0	0	0	0	8	Bacteria	Pseudomonadati	Pseudomonadota	Alphaproteobacteria	Hyphomicrobiales	Hyphomicrobiaceae	Methyloceanibacter	8	0	0	0	0	0	8	0
Aquamicrobium	0	0	0	0	0	0	0	0	0	0	0	0	0	0	0	0	0	0	0	0	0	0	8	8	Bacteria	Pseudomonadati	Pseudomonadota	Alphaproteobacteria	Hyphomicrobiales	Phyllobacteriaceae	Aquamicrobium	0	0	0	0	0	8	0	0
Asprobacter	0	0	0	0	0	2	0	0	0	0	0	0	0	0	0	0	0	0	0	0	0	0	6	8	Bacteria	Pseudomonadati	Pseudomonadota	Alphaproteobacteria	Hyphomonadales	Hyphomonadaceae	Asprobacter	0	0	0	2	0	6	0	2
Kiloniella	0	0	0	0	0	0	0	0	6	0	0	2	0	0	0	0	0	0	0	0	0	0	0	8	Bacteria	Pseudomonadati	Pseudomonadota	Alphaproteobacteria	Rhodospirillales	Kiloniellaceae	Kiloniella	0	8	0	0	0	0	8	0
Defluviicoccus	0	0	0	0	0	0	0	0	0	0	8	0	0	0	0	0	0	0	0	0	0	0	0	8	Bacteria	Pseudomonadati	Pseudomonadota	Alphaproteobacteria	Rhodospirillales	Rhodospirillaceae	Defluviicoccus	0	8	0	0	0	0	8	0
Tardibacter	8	0	0	0	0	0	0	0	0	0	0	0	0	0	0	0	0	0	0	0	0	0	0	8	Bacteria	Pseudomonadati	Pseudomonadota	Alphaproteobacteria	Sphingomonadales	Sphingomonadaceae	Tardibacter	8	0	0	0	0	0	8	0
Thermaurantiacus	3	0	0	0	0	0	0	0	5	0	0	0	0	0	0	0	0	0	0	0	0	0	0	8	Bacteria	Pseudomonadati	Pseudomonadota	Alphaproteobacteria	Sphingomonadales	Sphingosinicellaceae	Thermaurantiacus	3	5	0	0	0	0	8	0
Vandammella	0	0	0	0	4	0	0	4	0	0	0	0	0	0	0	0	0	0	0	0	0	0	0	8	Bacteria	Pseudomonadati	Pseudomonadota	Betaproteobacteria	Burkholderiales	Comamonadaceae	Vandammella	0	0	0	8	0	0	0	8
Zhongshania	0	0	0	0	0	0	0	0	0	0	0	0	0	0	0	0	0	0	8	0	0	0	0	8	Bacteria	Pseudomonadati	Pseudomonadota	Gammaproteobacteria	Cellvibrionales	Spongiibacteraceae	Zhongshania	0	0	8	0	0	0	0	0
Ectothiorhodospira	0	0	0	0	0	0	0	0	0	8	0	0	0	0	0	0	0	0	0	0	0	0	0	8	Bacteria	Pseudomonadati	Pseudomonadota	Gammaproteobacteria	Chromatiales	Ectothiorhodospiraceae	Ectothiorhodospira	0	8	0	0	0	0	8	0
Gibbsiella	0	0	0	0	0	0	0	0	0	0	0	0	0	0	0	8	0	0	0	0	0	0	0	8	Bacteria	Pseudomonadati	Pseudomonadota	Gammaproteobacteria	Enterobacterales	Yersiniaceae	Gibbsiella	0	0	0	0	8	0	0	8
Terrimicrobium	0	0	0	0	0	0	0	0	0	0	0	0	0	0	0	0	0	0	0	0	0	0	8	8	Bacteria	Pseudomonadati	Verrucomicrobiota	Terrimicrobiia	Terrimicrobiales	Terrimicrobiaceae	Terrimicrobium	0	0	0	0	0	8	0	0
Puzihella	0	0	0	0	0	0	0	0	0	0	0	0	0	0	0	0	0	0	0	0	0	0	7	7	Bacteria	Bacillati	Actinomycetota	Actinomycetes	Micrococcales	Microbacteriaceae	Puzihella	0	0	0	0	0	7	0	0
Anoxybacillus	0	0	0	0	0	0	0	0	0	0	0	0	0	0	0	7	0	0	0	0	0	0	0	7	Bacteria	Bacillati	Bacillota	Bacilli	Bacillales	Anoxybacillaceae	Anoxybacillus	0	0	0	0	7	0	0	7
Dolosigranulum	0	0	0	0	0	0	0	0	0	0	0	0	0	0	0	7	0	0	0	0	0	0	0	7	Bacteria	Bacillati	Bacillota	Bacilli	Lactobacillales	Carnobacteriaceae	Dolosigranulum	0	0	0	0	7	0	0	7
Lentilactobacillus	0	0	0	0	0	0	0	0	0	0	0	0	0	0	0	7	0	0	0	0	0	0	0	7	Bacteria	Bacillati	Bacillota	Bacilli	Lactobacillales	Lactobacillaceae	Lentilactobacillus	0	0	0	0	7	0	0	7
Anaerococcus	2	0	0	0	0	0	0	0	0	0	0	0	0	0	0	0	0	5	0	0	0	0	0	7	Bacteria	Bacillati	Bacillota	Tissierellia	Tissierellales	Peptoniphilaceae	Anaerococcus	2	0	5	0	0	0	2	0
Parasediminibacterium	0	3	0	0	0	0	0	0	0	0	0	0	0	0	0	0	0	0	0	0	0	0	4	7	Bacteria	Pseudomonadati	Bacteroidota	Chitinophagia	Chitinophagales	Chitinophagaceae	Parasediminibacterium	3	0	0	0	0	4	3	0
Fibrella	0	0	0	7	0	0	0	0	0	0	0	0	0	0	0	0	0	0	0	0	0	0	0	7	Bacteria	Pseudomonadati	Bacteroidota	Cytophagia	Cytophagales	Spirosomataceae	Fibrella	7	0	0	0	0	0	7	0
Symmachiella	0	0	0	0	0	0	0	0	0	0	0	0	0	0	0	0	0	0	0	0	0	0	7	7	Bacteria	Pseudomonadati	Planctomycetota	Planctomycetia	Planctomycetales	Planctomycetaceae	Symmachiella	0	0	0	0	0	7	0	0
Piscinibacter	0	0	0	0	0	0	0	0	0	0	0	0	0	0	0	0	0	0	0	0	0	0	7	7	Bacteria	Pseudomonadati	Pseudomonadota	Betaproteobacteria	Burkholderiales	Sphaerotilaceae	Piscinibacter	0	0	0	0	0	7	0	0
Ewingella	0	0	0	0	0	0	0	0	0	0	0	0	0	0	7	0	0	0	0	0	0	0	0	7	Bacteria	Pseudomonadati	Pseudomonadota	Gammaproteobacteria	Enterobacterales	Yersiniaceae	Ewingella	0	0	0	0	7	0	0	7
Rudaea	0	0	0	0	0	0	0	0	0	0	0	0	0	0	0	0	0	0	0	0	0	0	7	7	Bacteria	Pseudomonadati	Pseudomonadota	Gammaproteobacteria	Lysobacterales	Rhodanobacteraceae	Rudaea	0	0	0	0	0	7	0	0
Moraxella	7	0	0	0	0	0	0	0	0	0	0	0	0	0	0	0	0	0	0	0	0	0	0	7	Bacteria	Pseudomonadati	Pseudomonadota	Gammaproteobacteria	Moraxellales	Moraxellaceae	Moraxella	7	0	0	0	0	0	7	0
Mannheimia	0	0	0	0	0	0	0	0	0	0	0	7	0	0	0	0	0	0	0	0	0	0	0	7	Bacteria	Pseudomonadati	Pseudomonadota	Gammaproteobacteria	Pasteurellales	Pasteurellaceae	Mannheimia	0	7	0	0	0	0	7	0
Actinopolyspora	0	0	0	0	0	0	0	0	6	0	0	0	0	0	0	0	0	0	0	0	0	0	0	6	Bacteria	Bacillati	Actinomycetota	Actinomycetes	Actinopolysporales	Actinopolysporaceae	Actinopolyspora	0	6	0	0	0	0	6	0
Bifidobacterium	0	0	0	0	0	0	0	0	0	0	0	0	0	0	0	0	0	0	0	0	0	0	6	6	Bacteria	Bacillati	Actinomycetota	Actinomycetes	Bifidobacteriales	Bifidobacteriaceae	Bifidobacterium	0	0	0	0	0	6	0	0
Kitasatospora	0	0	0	0	0	0	0	0	0	0	0	0	0	0	0	0	0	0	0	0	0	0	6	6	Bacteria	Bacillati	Actinomycetota	Actinomycetes	Kitasatosporales	Streptomycetaceae	Kitasatospora	0	0	0	0	0	6	0	0
Streptacidiphilus	0	0	0	0	0	0	0	0	0	0	0	0	0	0	0	0	0	0	0	0	0	0	6	6	Bacteria	Bacillati	Actinomycetota	Actinomycetes	Kitasatosporales	Streptomycetaceae	Streptacidiphilus	0	0	0	0	0	6	0	0
Kribbella	2	0	0	0	0	0	0	0	4	0	0	0	0	0	0	0	0	0	0	0	0	0	0	6	Bacteria	Bacillati	Actinomycetota	Actinomycetes	Propionibacteriales	Kribbellaceae	Kribbella	2	4	0	0	0	0	6	0
Salinibacillus	0	0	0	0	0	0	0	0	0	0	0	0	0	0	0	6	0	0	0	0	0	0	0	6	Bacteria	Bacillati	Bacillota	Bacilli	Bacillales	Bacillaceae	Salinibacillus	0	0	0	0	6	0	0	6
Atopostipes	0	0	0	0	0	0	0	0	0	0	0	0	0	0	0	6	0	0	0	0	0	0	0	6	Bacteria	Bacillati	Bacillota	Bacilli	Lactobacillales	Carnobacteriaceae	Atopostipes	0	0	0	0	6	0	0	6
Periweissella	0	0	0	0	6	0	0	0	0	0	0	0	0	0	0	0	0	0	0	0	0	0	0	6	Bacteria	Bacillati	Bacillota	Bacilli	Lactobacillales	Lactobacillaceae	Periweissella	0	0	0	6	0	0	0	6
Streptococcus	0	0	0	0	0	6	0	0	0	0	0	0	0	0	0	0	0	0	0	0	0	0	0	6	Bacteria	Bacillati	Bacillota	Bacilli	Lactobacillales	Streptococcaceae	Streptococcus	0	0	0	6	0	0	0	6
Aggregatilinea	0	0	0	0	0	0	0	0	0	0	0	0	0	0	0	0	0	0	0	0	0	0	6	6	Bacteria	Bacillati	Chloroflexota	Anaerolineae	Aggregatilineales	Aggregatilineaceae	Aggregatilinea	0	0	0	0	0	6	0	0
Myxococcus	0	0	0	0	0	0	0	0	0	0	0	0	6	0	0	0	0	0	0	0	0	0	0	6	Bacteria	Pseudomonadati	Myxococcota	Myxococcia	Myxococcales	Myxococcaceae	Myxococcus	0	0	0	0	6	0	0	6
Bartonella	0	0	0	0	0	0	0	0	0	0	0	0	0	0	0	0	0	0	0	0	0	0	6	6	Bacteria	Pseudomonadati	Pseudomonadota	Alphaproteobacteria	Hyphomicrobiales	Bartonellaceae	Bartonella	0	0	0	0	0	6	0	0
Polymorphobacter	0	0	0	0	0	0	0	0	0	0	0	6	0	0	0	0	0	0	0	0	0	0	0	6	Bacteria	Pseudomonadati	Pseudomonadota	Alphaproteobacteria	Sphingomonadales	Sphingosinicellaceae	Polymorphobacter	0	6	0	0	0	0	6	0
Sutterella	0	0	0	0	0	0	0	0	0	6	0	0	0	0	0	0	0	0	0	0	0	0	0	6	Bacteria	Pseudomonadati	Pseudomonadota	Betaproteobacteria	Burkholderiales	Sutterellaceae	Sutterella	0	6	0	0	0	0	6	0
Xylella	0	0	0	0	3	0	0	0	0	0	0	0	0	0	0	3	0	0	0	0	0	0	0	6	Bacteria	Pseudomonadati	Pseudomonadota	Gammaproteobacteria	Lysobacterales	Lysobacteraceae	Xylella	0	0	0	3	3	0	0	6
Actinobacillus	0	0	0	0	0	0	0	0	0	0	0	6	0	0	0	0	0	0	0	0	0	0	0	6	Bacteria	Pseudomonadati	Pseudomonadota	Gammaproteobacteria	Pasteurellales	Pasteurellaceae	Actinobacillus	0	6	0	0	0	0	6	0
Desulfuromonas	0	0	0	0	0	0	0	0	3	0	3	0	0	0	0	0	0	0	0	0	0	0	0	6	Bacteria	Pseudomonadati	Thermodesulfobacteriota	Desulfuromonadia	Desulfuromonadales	Desulfuromonadaceae	Desulfuromonas	0	6	0	0	0	0	6	0
Deinococcus	0	0	0	0	0	0	0	0	0	6	0	0	0	0	0	0	0	0	0	0	0	0	0	6	Bacteria	Thermotogati	Deinococcota	Deinococci	Deinococcales	Deinococcaceae	Deinococcus	0	6	0	0	0	0	6	0
Terrabacter	0	0	0	0	5	0	0	0	0	0	0	0	0	0	0	0	0	0	0	0	0	0	0	5	Bacteria	Bacillati	Actinomycetota	Actinomycetes	Micrococcales	Intrasporangiaceae	Terrabacter	0	0	0	5	0	0	0	5
Enteractinococcus	0	0	0	0	0	0	0	0	0	0	0	0	0	0	0	5	0	0	0	0	0	0	0	5	Bacteria	Bacillati	Actinomycetota	Actinomycetes	Micrococcales	Micrococcaceae	Enteractinococcus	0	0	0	0	5	0	0	5
Alicyclobacillus	0	5	0	0	0	0	0	0	0	0	0	0	0	0	0	0	0	0	0	0	0	0	0	5	Bacteria	Bacillati	Bacillota	Bacilli	Bacillales	Alicyclobacillaceae	Alicyclobacillus	5	0	0	0	0	0	5	0
Cytobacillus	0	0	0	0	0	0	0	0	0	0	0	0	0	0	0	5	0	0	0	0	0	0	0	5	Bacteria	Bacillati	Bacillota	Bacilli	Bacillales	Bacillaceae	Cytobacillus	0	0	0	0	5	0	0	5
Cryptanaerobacter	0	0	0	0	0	0	0	0	0	0	0	0	0	0	0	0	0	0	0	0	0	0	5	5	Bacteria	Bacillati	Bacillota	Clostridia	Eubacteriales	Desulfotomaculaceae	Cryptanaerobacter	0	0	0	0	0	5	0	0
Alkalibaculum	0	0	0	0	0	0	0	0	0	0	0	0	0	0	0	0	0	0	0	0	0	0	5	5	Bacteria	Bacillati	Bacillota	Clostridia	Eubacteriales	Eubacteriaceae	Alkalibaculum	0	0	0	0	0	5	0	0
Hydrogenoanaerobacterium	0	0	0	0	0	0	0	0	0	0	0	0	0	0	0	0	0	0	0	0	0	0	5	5	Bacteria	Bacillati	Bacillota	Clostridia	Eubacteriales	Oscillospiraceae	Hydrogenoanaerobacterium	0	0	0	0	0	5	0	0
Pseudoflavonifractor	0	0	0	0	0	0	0	0	0	0	0	0	0	0	0	2	0	0	0	0	0	0	3	5	Bacteria	Bacillati	Bacillota	Clostridia	Eubacteriales	Oscillospiraceae	Pseudoflavonifractor	0	0	0	0	2	3	0	2
Luteitalea	0	0	0	0	0	0	0	0	0	0	0	0	0	0	0	0	0	0	0	0	0	0	5	5	Bacteria	Pseudomonadati	Acidobacteriota	Vicinamibacteria	Vicinamibacterales	Vicinamibacteraceae	Luteitalea	0	0	0	0	0	5	0	0
Ohtaekwangia	0	0	0	0	0	5	0	0	0	0	0	0	0	0	0	0	0	0	0	0	0	0	0	5	Bacteria	Pseudomonadati	Bacteroidota	Cytophagia	Cytophagales	Fulvivirgaceae	Ohtaekwangia	0	0	0	5	0	0	0	5
Fluviicola	0	0	0	0	0	0	5	0	0	0	0	0	0	0	0	0	0	0	0	0	0	0	0	5	Bacteria	Pseudomonadati	Bacteroidota	Flavobacteriia	Flavobacteriales	Crocinitomicaceae	Fluviicola	0	0	0	5	0	0	0	5
Phaeocystidibacter	0	0	0	0	0	5	0	0	0	0	0	0	0	0	0	0	0	0	0	0	0	0	0	5	Bacteria	Pseudomonadati	Bacteroidota	Flavobacteriia	Flavobacteriales	Phaeocystidibacteraceae	Phaeocystidibacter	0	0	0	5	0	0	0	5
Sulfurimonas	0	0	0	0	0	0	0	0	0	0	0	0	0	0	0	5	0	0	0	0	0	0	0	5	Bacteria	Pseudomonadati	Campylobacterota	Epsilonproteobacteria	Campylobacterales	Sulfurimonadaceae	Sulfurimonas	0	0	0	0	5	0	0	5
Planctomicrobium	0	0	0	0	0	3	0	0	0	0	0	0	0	0	0	0	0	0	0	0	0	0	2	5	Bacteria	Pseudomonadati	Planctomycetota	Planctomycetia	Planctomycetales	Planctomycetaceae	Planctomicrobium	0	0	0	3	0	2	0	3
Polystyrenella	0	0	0	0	0	0	0	0	0	5	0	0	0	0	0	0	0	0	0	0	0	0	0	5	Bacteria	Pseudomonadati	Planctomycetota	Planctomycetia	Planctomycetales	Planctomycetaceae	Polystyrenella	0	5	0	0	0	0	5	0
Oricola	0	0	0	0	0	0	0	0	0	0	0	0	0	0	0	0	0	0	0	0	0	0	5	5	Bacteria	Pseudomonadati	Pseudomonadota	Alphaproteobacteria	Hyphomicrobiales	Ahrensiaceae	Oricola	0	0	0	0	0	5	0	0
Ketogulonicigenium	0	0	0	0	0	0	0	0	0	0	0	0	0	0	0	5	0	0	0	0	0	0	0	5	Bacteria	Pseudomonadati	Pseudomonadota	Alphaproteobacteria	Rhodobacterales	Roseobacteraceae	Ketogulonicigenium	0	0	0	0	5	0	0	5
Ferrovibrio	0	0	0	0	0	0	0	0	0	0	0	5	0	0	0	0	0	0	0	0	0	0	0	5	Bacteria	Pseudomonadati	Pseudomonadota	Alphaproteobacteria	Rhodospirillales	Rhodospirillaceae	Ferrovibrio	0	5	0	0	0	0	5	0
Pacificimonas	0	0	0	0	0	0	0	0	0	1	0	0	0	0	0	0	0	0	0	0	4	0	0	5	Bacteria	Pseudomonadati	Pseudomonadota	Alphaproteobacteria	Sphingomonadales	Sphingosinicellaceae	Pacificimonas	0	1	0	0	0	4	1	0
Sphingoaurantiacus	0	0	0	0	0	5	0	0	0	0	0	0	0	0	0	0	0	0	0	0	0	0	0	5	Bacteria	Pseudomonadati	Pseudomonadota	Alphaproteobacteria	Sphingomonadales	Sphingosinicellaceae	Sphingoaurantiacus	0	0	0	5	0	0	0	5
Saliniradius	0	0	0	0	0	0	0	0	0	0	0	0	0	0	0	0	0	0	5	0	0	0	0	5	Bacteria	Pseudomonadati	Pseudomonadota	Gammaproteobacteria	Alteromonadales	Alteromonadaceae	Saliniradius	0	0	5	0	0	0	0	0
Marimicrobium	0	0	0	0	0	5	0	0	0	0	0	0	0	0	0	0	0	0	0	0	0	0	0	5	Bacteria	Pseudomonadati	Pseudomonadota	Gammaproteobacteria	Cellvibrionales	Halieaceae	Marimicrobium	0	0	0	5	0	0	0	5
Microbulbifer	0	0	0	0	5	0	0	0	0	0	0	0	0	0	0	0	0	0	0	0	0	0	0	5	Bacteria	Pseudomonadati	Pseudomonadota	Gammaproteobacteria	Cellvibrionales	Microbulbiferaceae	Microbulbifer	0	0	0	5	0	0	0	5
Morganella	0	0	0	0	0	0	0	0	0	0	0	0	0	0	0	5	0	0	0	0	0	0	0	5	Bacteria	Pseudomonadati	Pseudomonadota	Gammaproteobacteria	Enterobacterales	Morganellaceae	Morganella	0	0	0	0	5	0	0	5
Angustibacter	0	4	0	0	0	0	0	0	0	0	0	0	0	0	0	0	0	0	0	0	0	0	0	4	Bacteria	Bacillati	Actinomycetota	Actinomycetes	Kineosporiales	Kineosporiaceae	Angustibacter	4	0	0	0	0	0	4	0
Demequina	0	0	0	0	0	0	0	0	0	0	0	0	0	0	0	4	0	0	0	0	0	0	0	4	Bacteria	Bacillati	Actinomycetota	Actinomycetes	Micrococcales	Demequinaceae	Demequina	0	0	0	0	4	0	0	4
Diaminobutyricimonas	0	0	0	0	0	0	0	0	0	0	0	0	0	0	0	0	0	0	0	0	0	0	4	4	Bacteria	Bacillati	Actinomycetota	Actinomycetes	Micrococcales	Microbacteriaceae	Diaminobutyricimonas	0	0	0	0	0	4	0	0
Klugiella	0	0	0	0	0	0	0	0	0	0	0	0	0	0	0	0	0	0	0	0	0	0	4	4	Bacteria	Bacillati	Actinomycetota	Actinomycetes	Micrococcales	Microbacteriaceae	Klugiella	0	0	0	0	0	4	0	0
Galactobacter	0	0	0	0	0	0	0	4	0	0	0	0	0	0	0	0	0	0	0	0	0	0	0	4	Bacteria	Bacillati	Actinomycetota	Actinomycetes	Micrococcales	Micrococcaceae	Galactobacter	0	0	0	4	0	0	0	4
Garicola	0	0	0	0	0	0	0	0	0	0	0	0	0	0	0	4	0	0	0	0	0	0	0	4	Bacteria	Bacillati	Actinomycetota	Actinomycetes	Micrococcales	Micrococcaceae	Garicola	0	0	0	0	4	0	0	4
Kocuria	0	0	0	0	0	0	0	2	0	0	0	0	0	0	0	2	0	0	0	0	0	0	0	4	Bacteria	Bacillati	Actinomycetota	Actinomycetes	Micrococcales	Micrococcaceae	Kocuria	0	0	0	2	2	0	0	4
Allosaccharopolyspora	0	0	0	0	0	0	0	0	0	0	0	0	0	0	0	0	0	0	0	0	0	0	4	4	Bacteria	Bacillati	Actinomycetota	Actinomycetes	Pseudonocardiales	Pseudonocardiaceae	Allosaccharopolyspora	0	0	0	0	0	4	0	0
Actinomadura	0	0	0	0	0	0	0	0	0	0	0	0	0	0	0	0	0	0	0	0	0	0	4	4	Bacteria	Bacillati	Actinomycetota	Actinomycetes	Streptosporangiales	Thermomonosporaceae	Actinomadura	0	0	0	0	0	4	0	0
Halalkalibacterium (ex Joshi et al. 2022)	0	0	0	0	0	0	0	0	0	0	0	0	0	0	0	4	0	0	0	0	0	0	0	4	Bacteria	Bacillati	Bacillota	Bacilli	Bacillales	Bacillaceae	Halalkalibacterium (ex Joshi et al. 2022)	0	0	0	0	4	0	0	4
Halolactibacillus	0	0	0	0	0	0	0	0	0	0	0	0	0	0	0	4	0	0	0	0	0	0	0	4	Bacteria	Bacillati	Bacillota	Bacilli	Bacillales	Bacillaceae	Halolactibacillus	0	0	0	0	4	0	0	4
Listeria	0	0	0	0	0	0	0	0	0	0	0	0	0	0	0	4	0	0	0	0	0	0	0	4	Bacteria	Bacillati	Bacillota	Bacilli	Bacillales	Listeriaceae	Listeria	0	0	0	0	4	0	0	4
Gorillibacterium	0	0	0	0	0	0	0	0	0	0	0	0	4	0	0	0	0	0	0	0	0	0	0	4	Bacteria	Bacillati	Bacillota	Bacilli	Bacillales	Paenibacillaceae	Gorillibacterium	0	0	0	0	4	0	0	4
Trichococcus	0	0	0	0	0	0	0	0	0	0	0	0	0	0	0	4	0	0	0	0	0	0	0	4	Bacteria	Bacillati	Bacillota	Bacilli	Lactobacillales	Carnobacteriaceae	Trichococcus	0	0	0	0	4	0	0	4
Paucilactobacillus	0	0	0	0	0	0	0	0	4	0	0	0	0	0	0	0	0	0	0	0	0	0	0	4	Bacteria	Bacillati	Bacillota	Bacilli	Lactobacillales	Lactobacillaceae	Paucilactobacillus	0	4	0	0	0	0	4	0
Proteiniclasticum	0	0	0	0	0	0	0	0	0	0	0	0	0	0	0	0	0	4	0	0	0	0	0	4	Bacteria	Bacillati	Bacillota	Clostridia	Eubacteriales	Clostridiaceae	Proteiniclasticum	0	0	4	0	0	0	0	0
Intestinimonas	0	0	0	0	0	0	0	0	0	0	0	0	0	0	0	4	0	0	0	0	0	0	0	4	Bacteria	Bacillati	Bacillota	Clostridia	Eubacteriales	Eubacteriales_Incertae_sedis	Intestinimonas	0	0	0	0	4	0	0	4
Massiliimalia	0	0	0	0	0	0	0	0	0	0	0	0	0	0	0	4	0	0	0	0	0	0	0	4	Bacteria	Bacillati	Bacillota	Clostridia	Eubacteriales	Oscillospiraceae	Massiliimalia	0	0	0	0	4	0	0	4
Herbinix	0	0	0	0	0	0	0	0	0	0	0	0	4	0	0	0	0	0	0	0	0	0	0	4	Bacteria	Bacillati	Bacillota	Clostridia	Lachnospirales	Lachnospiraceae	Herbinix	0	0	0	0	4	0	0	4
Ktedonospora	0	0	0	0	0	0	0	0	0	4	0	0	0	0	0	0	0	0	0	0	0	0	0	4	Bacteria	Bacillati	Chloroflexota	Ktedonobacteria	Ktedonobacterales	Ktedonobacteraceae	Ktedonospora	0	4	0	0	0	0	4	0
Leptochromothrix	4	0	0	0	0	0	0	0	0	0	0	0	0	0	0	0	0	0	0	0	0	0	0	4	Bacteria	Bacillati	Cyanobacteriota	Cyanophyceae	Oscillatoriales	Vermifilaceae	Leptochromothrix	4	0	0	0	0	0	4	0
Brevitalea	0	0	0	0	0	0	0	0	0	0	0	0	0	0	0	0	0	0	0	0	0	0	4	4	Bacteria	Pseudomonadati	Acidobacteriota	Blastocatellia	Blastocatellales	Arenimicrobiaceae	Brevitalea	0	0	0	0	0	4	0	0
Balneicella	0	0	0	0	0	0	4	0	0	0	0	0	0	0	0	0	0	0	0	0	0	0	0	4	Bacteria	Pseudomonadati	Bacteroidota	Bacteroidia	Bacteroidales	Balneicellaceae	Balneicella	0	0	0	4	0	0	0	4
Parasegetibacter	0	0	0	1	0	3	0	0	0	0	0	0	0	0	0	0	0	0	0	0	0	0	0	4	Bacteria	Pseudomonadati	Bacteroidota	Chitinophagia	Chitinophagales	Chitinophagaceae	Parasegetibacter	1	0	0	3	0	0	1	3
Mycoplana	0	0	0	0	0	0	0	0	0	0	0	0	0	0	0	4	0	0	0	0	0	0	0	4	Bacteria	Pseudomonadati	Pseudomonadota	Alphaproteobacteria	Hyphomicrobiales	Rhizobiaceae	Mycoplana	0	0	0	0	4	0	0	4
Stappia	0	0	0	0	0	0	0	0	0	0	0	0	0	0	0	0	0	0	0	0	0	0	4	4	Bacteria	Pseudomonadati	Pseudomonadota	Alphaproteobacteria	Hyphomicrobiales	Stappiaceae	Stappia	0	0	0	0	0	4	0	0
Parvularcula	0	0	0	0	0	0	4	0	0	0	0	0	0	0	0	0	0	0	0	0	0	0	0	4	Bacteria	Pseudomonadati	Pseudomonadota	Alphaproteobacteria	Parvularculales	Parvularculaceae	Parvularcula	0	0	0	4	0	0	0	4
Agaricicola	0	0	0	0	4	0	0	0	0	0	0	0	0	0	0	0	0	0	0	0	0	0	0	4	Bacteria	Pseudomonadati	Pseudomonadota	Alphaproteobacteria	Rhodobacterales	Paracoccaceae	Agaricicola	0	0	0	4	0	0	0	4
Rubellimicrobium	0	0	0	0	0	0	0	0	0	4	0	0	0	0	0	0	0	0	0	0	0	0	0	4	Bacteria	Pseudomonadati	Pseudomonadota	Alphaproteobacteria	Rhodobacterales	Roseobacteraceae	Rubellimicrobium	0	4	0	0	0	0	4	0
Hwanghaeella	0	0	0	0	0	0	0	0	0	0	4	0	0	0	0	0	0	0	0	0	0	0	0	4	Bacteria	Pseudomonadati	Pseudomonadota	Alphaproteobacteria	Rhodospirillales	Rhodospirillaceae	Hwanghaeella	0	4	0	0	0	0	4	0
Pelagibius	0	0	0	0	0	0	0	0	0	0	0	0	0	0	0	0	0	4	0	0	0	0	0	4	Bacteria	Pseudomonadati	Pseudomonadota	Alphaproteobacteria	Rhodospirillales	Rhodovibrionaceae	Pelagibius	0	0	4	0	0	0	0	0
Paracandidimonas	0	0	0	0	1	0	3	0	0	0	0	0	0	0	0	0	0	0	0	0	0	0	0	4	Bacteria	Pseudomonadati	Pseudomonadota	Betaproteobacteria	Burkholderiales	Alcaligenaceae	Paracandidimonas	0	0	0	4	0	0	0	4
Actimicrobium	0	0	0	0	0	1	3	0	0	0	0	0	0	0	0	0	0	0	0	0	0	0	0	4	Bacteria	Pseudomonadati	Pseudomonadota	Betaproteobacteria	Burkholderiales	Oxalobacteraceae	Actimicrobium	0	0	0	4	0	0	0	4
Methylovorus	0	0	0	0	0	4	0	0	0	0	0	0	0	0	0	0	0	0	0	0	0	0	0	4	Bacteria	Pseudomonadati	Pseudomonadota	Betaproteobacteria	Nitrosomonadales	Methylophilaceae	Methylovorus	0	0	0	4	0	0	0	4
Caldichromatium	0	0	0	0	0	0	0	0	0	4	0	0	0	0	0	0	0	0	0	0	0	0	0	4	Bacteria	Pseudomonadati	Pseudomonadota	Gammaproteobacteria	Chromatiales	Chromatiaceae	Caldichromatium	0	4	0	0	0	0	4	0
Thiolapillus	0	0	0	4	0	0	0	0	0	0	0	0	0	0	0	0	0	0	0	0	0	0	0	4	Bacteria	Pseudomonadati	Pseudomonadota	Gammaproteobacteria	Chromatiales	Sedimenticolaceae	Thiolapillus	4	0	0	0	0	0	4	0
Oryzihumus	3	0	0	0	0	0	0	0	0	0	0	0	0	0	0	0	0	0	0	0	0	0	0	3	Bacteria	Bacillati	Actinomycetota	Actinomycetes	Micrococcales	Intrasporangiaceae	Oryzihumus	3	0	0	0	0	0	3	0
Micrococcoides	0	0	0	0	0	0	0	3	0	0	0	0	0	0	0	0	0	0	0	0	0	0	0	3	Bacteria	Bacillati	Actinomycetota	Actinomycetes	Micrococcales	Micrococcaceae	Micrococcoides	0	0	0	3	0	0	0	3
Rothia	0	0	0	0	0	0	0	0	0	0	0	0	0	0	0	3	0	0	0	0	0	0	0	3	Bacteria	Bacillati	Actinomycetota	Actinomycetes	Micrococcales	Micrococcaceae	Rothia	0	0	0	0	3	0	0	3
Allonocardiopsis	0	0	0	0	0	0	0	0	0	0	0	0	0	0	0	0	0	3	0	0	0	0	0	3	Bacteria	Bacillati	Actinomycetota	Actinomycetes	Streptosporangiales	Streptosporangiales_Incertae_sedis	Allonocardiopsis	0	0	3	0	0	0	0	0
Lysinibacillus	0	0	0	0	0	0	0	0	0	0	0	0	0	0	0	3	0	0	0	0	0	0	0	3	Bacteria	Bacillati	Bacillota	Bacilli	Bacillales	Bacillaceae	Lysinibacillus	0	0	0	0	3	0	0	3
Paraliobacillus	0	0	0	0	0	0	0	0	0	0	0	0	0	0	0	3	0	0	0	0	0	0	0	3	Bacteria	Bacillati	Bacillota	Bacilli	Bacillales	Bacillaceae	Paraliobacillus	0	0	0	0	3	0	0	3
Desemzia	0	0	0	0	0	0	0	0	0	0	0	0	0	0	0	3	0	0	0	0	0	0	0	3	Bacteria	Bacillati	Bacillota	Bacilli	Lactobacillales	Carnobacteriaceae	Desemzia	0	0	0	0	3	0	0	3
Jeotgalibaca	0	0	0	0	3	0	0	0	0	0	0	0	0	0	0	0	0	0	0	0	0	0	0	3	Bacteria	Bacillati	Bacillota	Bacilli	Lactobacillales	Carnobacteriaceae	Jeotgalibaca	0	0	0	3	0	0	0	3
Fumia	0	0	0	0	0	0	0	0	0	0	0	0	0	0	0	0	0	0	3	0	0	0	0	3	Bacteria	Bacillati	Bacillota	Clostridia	Eubacteriales	Oscillospiraceae	Fumia	0	0	3	0	0	0	0	0
Variimorphobacter	0	0	0	0	0	0	0	0	0	0	0	0	0	0	0	3	0	0	0	0	0	0	0	3	Bacteria	Bacillati	Bacillota	Clostridia	Lachnospirales	Lachnospiraceae	Variimorphobacter	0	0	0	0	3	0	0	3
Mycoplasmoides	0	0	0	0	0	3	0	0	0	0	0	0	0	0	0	0	0	0	0	0	0	0	0	3	Bacteria	Bacillati	Mycoplasmatota	Mycoplasmatota_Incertae_sedis	Mycoplasmoidales	Mycoplasmoidaceae	Mycoplasmoides	0	0	0	3	0	0	0	3
Nonlabens	0	0	0	0	0	0	0	0	0	0	3	0	0	0	0	0	0	0	0	0	0	0	0	3	Bacteria	Pseudomonadati	Bacteroidota	Flavobacteriia	Flavobacteriales	Flavobacteriaceae	Nonlabens	0	3	0	0	0	0	3	0
Jahnella	0	0	0	0	0	3	0	0	0	0	0	0	0	0	0	0	0	0	0	0	0	0	0	3	Bacteria	Pseudomonadati	Myxococcota	Myxococcota_Incertae_sedis	Polyangiales	Polyangiaceae	Jahnella	0	0	0	3	0	0	0	3
Azorhizobium	0	0	0	0	0	0	0	0	0	0	0	0	0	3	0	0	0	0	0	0	0	0	0	3	Bacteria	Pseudomonadati	Pseudomonadota	Alphaproteobacteria	Hyphomicrobiales	Xanthobacteraceae	Azorhizobium	0	0	0	0	3	0	0	3
Varunaivibrio	0	0	0	0	0	0	0	0	0	0	0	0	0	3	0	0	0	0	0	0	0	0	0	3	Bacteria	Pseudomonadati	Pseudomonadota	Alphaproteobacteria	Rhodospirillales	Magnetovibrionaceae	Varunaivibrio	0	0	0	0	3	0	0	3
Constrictibacter	0	0	0	0	0	0	0	0	3	0	0	0	0	0	0	0	0	0	0	0	0	0	0	3	Bacteria	Pseudomonadati	Pseudomonadota	Alphaproteobacteria	Rhodospirillales	Stellaceae	Constrictibacter	0	3	0	0	0	0	3	0
Lyticum	0	3	0	0	0	0	0	0	0	0	0	0	0	0	0	0	0	0	0	0	0	0	0	3	Bacteria	Pseudomonadati	Pseudomonadota	Alphaproteobacteria	Rickettsiales	Rickettsiales_Incertae_sedis	Lyticum	3	0	0	0	0	0	3	0
Oryzisolibacter	0	0	0	0	0	3	0	0	0	0	0	0	0	0	0	0	0	0	0	0	0	0	0	3	Bacteria	Pseudomonadati	Pseudomonadota	Betaproteobacteria	Burkholderiales	Comamonadaceae	Oryzisolibacter	0	0	0	3	0	0	0	3
Sulfurirhabdus	0	0	0	0	0	0	0	0	0	0	0	0	0	0	0	0	0	0	0	0	0	0	3	3	Bacteria	Pseudomonadati	Pseudomonadota	Betaproteobacteria	Nitrosomonadales	Sulfuricellaceae	Sulfurirhabdus	0	0	0	0	0	3	0	0
Aliidiomarina	0	0	0	0	0	0	0	0	0	0	0	0	0	3	0	0	0	0	0	0	0	0	0	3	Bacteria	Pseudomonadati	Pseudomonadota	Gammaproteobacteria	Alteromonadales	Idiomarinaceae	Aliidiomarina	0	0	0	0	3	0	0	3
Wohlfahrtiimonas	0	0	0	0	0	0	0	0	0	0	0	0	0	0	0	0	0	0	0	0	0	0	3	3	Bacteria	Pseudomonadati	Pseudomonadota	Gammaproteobacteria	Cardiobacteriales	Ignatzschineriaceae	Wohlfahrtiimonas	0	0	0	0	0	3	0	0
Pragia	0	0	0	0	0	0	0	0	0	0	0	0	0	0	0	3	0	0	0	0	0	0	0	3	Bacteria	Pseudomonadati	Pseudomonadota	Gammaproteobacteria	Enterobacterales	Budviciaceae	Pragia	0	0	0	0	3	0	0	3
Halopolyspora	0	0	0	0	0	0	0	0	0	2	0	0	0	0	0	0	0	0	0	0	0	0	0	2	Bacteria	Bacillati	Actinomycetota	Actinomycetes	Actinomycetes_Incertae_sedis	Actinomycetes_Incertae_sedis	Halopolyspora	0	2	0	0	0	0	2	0
Promicromonospora	0	0	0	0	0	0	0	0	0	0	0	0	0	0	0	2	0	0	0	0	0	0	0	2	Bacteria	Bacillati	Actinomycetota	Actinomycetes	Micrococcales	Promicromonosporaceae	Promicromonospora	0	0	0	0	2	0	0	2
Propioniciclava	0	0	0	0	0	0	0	0	0	0	0	0	0	0	0	0	0	2	0	0	0	0	0	2	Bacteria	Bacillati	Actinomycetota	Actinomycetes	Propionibacteriales	Propionibacteriaceae	Propioniciclava	0	0	2	0	0	0	0	0
Saccharopolyspora	0	0	0	0	0	0	0	0	0	0	0	0	0	0	0	0	0	0	0	0	0	0	2	2	Bacteria	Bacillati	Actinomycetota	Actinomycetes	Pseudonocardiales	Pseudonocardiaceae	Saccharopolyspora	0	0	0	0	0	2	0	0
Alteribacter	0	0	0	0	0	0	0	0	0	0	0	0	0	0	0	2	0	0	0	0	0	0	0	2	Bacteria	Bacillati	Bacillota	Bacilli	Bacillales	Bacillaceae	Alteribacter	0	0	0	0	2	0	0	2
Halobacillus	0	0	0	0	0	0	0	0	0	0	0	0	0	0	0	2	0	0	0	0	0	0	0	2	Bacteria	Bacillati	Bacillota	Bacilli	Bacillales	Bacillaceae	Halobacillus	0	0	0	0	2	0	0	2
Saccharibacillus	0	0	0	0	2	0	0	0	0	0	0	0	0	0	0	0	0	0	0	0	0	0	0	2	Bacteria	Bacillati	Bacillota	Bacilli	Bacillales	Paenibacillaceae	Saccharibacillus	0	0	0	2	0	0	0	2
Acidaminococcus	0	0	2	0	0	0	0	0	0	0	0	0	0	0	0	0	0	0	0	0	0	0	0	2	Bacteria	Bacillati	Bacillota	Negativicutes	Acidaminococcales	Acidaminococcaceae	Acidaminococcus	2	0	0	0	0	0	2	0
Fischerella	0	0	0	0	0	0	0	0	0	0	2	0	0	0	0	0	0	0	0	0	0	0	0	2	Bacteria	Bacillati	Cyanobacteriota	Cyanophyceae	Nostocales	Hapalosiphonaceae	Fischerella	0	2	0	0	0	0	2	0
Haoranjiania	2	0	0	0	0	0	0	0	0	0	0	0	0	0	0	0	0	0	0	0	0	0	0	2	Bacteria	Pseudomonadati	Bacteroidota	Chitinophagia	Chitinophagales	Chitinophagaceae	Haoranjiania	2	0	0	0	0	0	2	0
Calycomorphotria	0	0	0	0	0	0	0	0	0	0	0	0	0	0	0	0	0	0	0	0	0	0	2	2	Bacteria	Pseudomonadati	Planctomycetota	Planctomycetia	Planctomycetales	Planctomycetaceae	Calycomorphotria	0	0	0	0	0	2	0	0
Acuticoccus	0	0	0	0	0	0	0	0	0	0	0	0	0	0	0	0	0	2	0	0	0	0	0	2	Bacteria	Pseudomonadati	Pseudomonadota	Alphaproteobacteria	Hyphomicrobiales	Amorphaceae	Acuticoccus	0	0	2	0	0	0	0	0
Camelimonas	2	0	0	0	0	0	0	0	0	0	0	0	0	0	0	0	0	0	0	0	0	0	0	2	Bacteria	Pseudomonadati	Pseudomonadota	Alphaproteobacteria	Hyphomicrobiales	Chelatococcaceae	Camelimonas	2	0	0	0	0	0	2	0
Cohaesibacter	0	0	0	0	0	0	0	0	0	0	0	2	0	0	0	0	0	0	0	0	0	0	0	2	Bacteria	Pseudomonadati	Pseudomonadota	Alphaproteobacteria	Hyphomicrobiales	Cohaesibacteraceae	Cohaesibacter	0	2	0	0	0	0	2	0
Insolitispirillum	0	0	0	0	0	0	0	0	0	0	0	0	0	0	0	0	0	0	0	0	0	0	2	2	Bacteria	Pseudomonadati	Pseudomonadota	Alphaproteobacteria	Rhodospirillales	Novispirillaceae	Insolitispirillum	0	0	0	0	0	2	0	0
Magnetospirillum	0	0	0	0	0	0	0	0	0	0	0	0	0	0	0	0	0	0	0	0	0	0	2	2	Bacteria	Pseudomonadati	Pseudomonadota	Alphaproteobacteria	Rhodospirillales	Rhodospirillaceae	Magnetospirillum	0	0	0	0	0	2	0	0
Eoetvoesiella	0	0	0	0	0	2	0	0	0	0	0	0	0	0	0	0	0	0	0	0	0	0	0	2	Bacteria	Pseudomonadati	Pseudomonadota	Betaproteobacteria	Burkholderiales	Alcaligenaceae	Eoetvoesiella	0	0	0	2	0	0	0	2
Aquella	0	0	0	0	0	0	0	0	0	0	0	0	0	2	0	0	0	0	0	0	0	0	0	2	Bacteria	Pseudomonadati	Pseudomonadota	Betaproteobacteria	Neisseriales	Neisseriaceae	Aquella	0	0	0	0	2	0	0	2
Solimonas	0	0	0	0	0	0	0	0	0	0	0	0	0	2	0	0	0	0	0	0	0	0	0	2	Bacteria	Pseudomonadati	Pseudomonadota	Gammaproteobacteria	Nevskiales	Nevskiaceae	Solimonas	0	0	0	0	2	0	0	2
Desulfatiferula	0	0	0	0	0	0	0	0	0	2	0	0	0	0	0	0	0	0	0	0	0	0	0	2	Bacteria	Pseudomonadati	Thermodesulfobacteriota	Desulfobacteria	Desulfobacterales	Desulfobacteraceae	Desulfatiferula	0	2	0	0	0	0	2	0
Luethyella	0	0	0	0	0	1	0	0	0	0	0	0	0	0	0	0	0	0	0	0	0	0	0	1	Bacteria	Bacillati	Actinomycetota	Actinomycetes	Micrococcales	Microbacteriaceae	Luethyella	0	0	0	1	0	0	0	1
Williamsia	0	0	0	0	0	0	0	0	0	0	0	0	0	1	0	0	0	0	0	0	0	0	0	1	Bacteria	Bacillati	Actinomycetota	Actinomycetes	Mycobacteriales	Nocardiaceae	Williamsia	0	0	0	0	1	0	0	1
Priestia	0	0	0	0	0	0	0	0	0	0	0	0	1	0	0	0	0	0	0	0	0	0	0	1	Bacteria	Bacillati	Bacillota	Bacilli	Bacillales	Bacillaceae	Priestia	0	0	0	0	1	0	0	1
Pseudalkalibacillus	0	0	0	0	0	0	0	0	0	0	0	0	0	0	0	1	0	0	0	0	0	0	0	1	Bacteria	Bacillati	Bacillota	Bacilli	Bacillales	Bacillaceae	Pseudalkalibacillus	0	0	0	0	1	0	0	1
Salisediminibacterium	0	0	0	0	0	0	0	0	0	0	0	0	0	0	0	1	0	0	0	0	0	0	0	1	Bacteria	Bacillati	Bacillota	Bacilli	Bacillales	Bacillaceae	Salisediminibacterium	0	0	0	0	1	0	0	1
Virgibacillus	0	0	0	0	0	0	0	0	0	0	0	0	0	0	0	1	0	0	0	0	0	0	0	1	Bacteria	Bacillati	Bacillota	Bacilli	Bacillales	Bacillaceae	Virgibacillus	0	0	0	0	1	0	0	1
Mucibacter	0	0	0	0	0	0	0	0	0	0	0	0	0	0	0	0	0	0	0	0	0	0	1	1	Bacteria	Pseudomonadati	Bacteroidota	Chitinophagia	Chitinophagales	Chitinophagaceae	Mucibacter	0	0	0	0	0	1	0	0
Brucella	0	0	0	1	0	0	0	0	0	0	0	0	0	0	0	0	0	0	0	0	0	0	0	1	Bacteria	Pseudomonadati	Pseudomonadota	Alphaproteobacteria	Hyphomicrobiales	Brucellaceae	Brucella	1	0	0	0	0	0	1	0
Inquilinus	0	0	0	0	0	0	0	0	1	0	0	0	0	0	0	0	0	0	0	0	0	0	0	1	Bacteria	Pseudomonadati	Pseudomonadota	Alphaproteobacteria	Rhodospirillales	Rhodospirillaceae	Inquilinus	0	1	0	0	0	0	1	0
Sandarakinorhabdus	1	0	0	0	0	0	0	0	0	0	0	0	0	0	0	0	0	0	0	0	0	0	0	1	Bacteria	Pseudomonadati	Pseudomonadota	Alphaproteobacteria	Sphingomonadales	Sphingosinicellaceae	Sandarakinorhabdus	1	0	0	0	0	0	1	0
Halodesulfovibrio	0	0	0	0	0	0	0	0	0	0	1	0	0	0	0	0	0	0	0	0	0	0	0	1	Bacteria	Pseudomonadati	Thermodesulfobacteriota	Desulfovibrionia	Desulfovibrionales	Desulfovibrionaceae	Halodesulfovibrio	0	1	0	0	0	0	1	0
Lacunisphaera	0	0	0	0	0	0	0	1	0	0	0	0	0	0	0	0	0	0	0	0	0	0	0	1	Bacteria	Pseudomonadati	Verrucomicrobiota	Opitutia	Opitutales	Opitutaceae	Lacunisphaera	0	0	0	1	0	0	0	1
Lentibacillus	0	0	0	0	0	0	0	0	0	0	0	0	0	0	0	0	0	0	0	0	0	0	0	0	Bacteria	Bacillati	Bacillota	Bacilli	Bacillales	Bacillaceae	Lentibacillus	0	0	0	0	0	0	0	0
Mesobacillus	0	0	0	0	0	0	0	0	0	0	0	0	0	0	0	0	0	0	0	0	0	0	0	0	Bacteria	Bacillati	Bacillota	Bacilli	Bacillales	Bacillaceae	Mesobacillus	0	0	0	0	0	0	0	0
Rosenbergiella	0	0	0	0	0	0	0	0	0	0	0	0	0	0	0	0	0	0	0	0	0	0	0	0	Bacteria	Pseudomonadati	Pseudomonadota	Gammaproteobacteria	Enterobacterales	Erwiniaceae	Rosenbergiella	0	0	0	0	0	0	0	0
	34695	34695	34695	34695	34695	34695	34695	34695	34695	34695	34695	34695	34695	34695	34695	34695	34695	34695	34695	34695	34695	34695	34695	797985
																							797985
