# Supplementary material for: Bacterial Communities Associated With Acute Oak Decline of Sessile Oak ( Quercus petraea ) in Southern Sweden
Source: Environ Microbiol Rep. 2025 Nov 21;17(6):e70244. doi: 10.1111/1758-2229.70244 (PMC12638204; doi:10.1111/1758-2229.70244)
Supplement: Supplementary file 4 — Table S2: Taxa associated with healthy and damaged bark tissues, and the related statistics on diversity and differences amongst sample groups at different taxonomic levels. [file EMI4-17-e70244-s004.xlsx]

## Sheet: Taxa_assoc_healty-diseased_bark
	Phyla associated to healty and diseased bark					Classes associated to healty and diseased bark					Orders associated to healty and diseased bark					Families associated to healty and diseased bark					Genera associated to healty and diseased bark					p>0.05	*
	Healthy bark		Diseased Bark			Healthy bark		Diseased Bark			Healthy bark		Diseased Bark			Healthy bark		Diseased Bark			Healthy bark		Diseased Bark			p>0.01	**
	Cyanobacteriota	*	Bacillota	*		Phycisphaerae	***	Gammaproteobacteria	***		Nodosilineales	***	Micrococcales	***		Jatrophihabitantaceae	***	Microbacteriaceae	**		Nitrobacter	***	Marisediminicola	***		p>0.001	***
	Planctomycetota	*				Cyanophyceae	*	Betaproteobacteria	*		Jatrophihabitantales	***	Burkholderiales	*		Persinemataceae	***	Sporolactobacillaceae	**		Hydrotalea	***	Sporolactobacillus	***
	Armatimonadota	*				Fimbriimonadia	*	Actinomycetes	*		Tepidisphaerales	***	Lysobacterales	*		Chelatococcaceae	***	Enterococcaceae	**		Persinema	***	Mycetocola	**
	Abditibacteriota	*				Planctomycetia	*	Bacilli	*		Bryobacterales	**	Enterobacterales	*		Tepidisphaeraceae	**	Erwiniaceae	*		Aliidongia	***	Microbacterium	**
	Gemmatimonadota	*				Abditibacteriia	*				Oscillatoriales	*				Methylocystaceae	**	Lysobacteraceae	*		Jatrophihabitans	***	Leucobacter	**
	Acidobacteriota	*				Armatimonadia	*				Fimbriimonadales	*				Methylopilaceae	**	Rarobacteraceae	*		Tepidisphaera	***	Pigmentiphaga	**
						Gemmatimonadia	*				Nostocales	*				Pleomorphomonadaceae	**	Sanguibacteraceae	*		Methylocystis	***	Klebsiella	**
											Abditibacteriales	*				Bryobacteraceae	**	Yersiniaceae	*		Pseudochelatococcus	**	Enterococcus	**
											Isosphaerales	*				Rhodoligotrophaceae	**	Lactobacillaceae	*		Albibacter	**	Arenivirga	**
											Gemmatimonadales	*				Beijerinckiaceae	**	Enterobacteriaceae	*		Paludibaculum	**	Conyzicola	*
											Rickettsiales	*				Sirenicapillariaceae	*				Chitinophaga	**	Curtobacterium	*
											Capsulimonadales	*				Fimbriimonadaceae	*				Methylosinus	**	Franconibacter	*
											Desulfuromonadales	*				Kineosporiaceae	*				Asticcacaulis	**	Frigoribacterium	*
											Aegeococcales	*				Abditibacteriaceae	*				Caldimonas	**	Agromyces	*
											Leptolyngbyales	*				Leptolyngbyaceae	*				Methylocapsa	**	Erwinia	*
											Sporichthyales	*				Methylobacteriaceae	*				Gemmatimonas	**	Proteus	*
																Isosphaeraceae	*				Affixifilum	**	Aeromicrobium	*
																Gemmatimonadaceae	*				Methylovirgula	*	Okibacterium	*
																Calotrichaceae	*				Quadrisphaera	*	Rarobacter	*
																Aegeococcaceae	*				Caenimicrobium	*	Yersinia	*
																Capsulimonadaceae	*				Methylorubrum	*	Sanguibacter	*
																Acidocellaceae	*				Pleomorphomonas	*	Stenotrophomonas	*
																Oscillospiraceae	*				Tautonia	*	Rhodoglobus	*
																					Rhizobacter	*	Pectobacterium	*
																					Microvirga	*	Serratia	*
																					Fimbriimonas	*	Xenophilus	*
																					Ruminococcus	*	Rahnella	*
																					Vineibacter	*
																					Acidisoma	*
																					Tundrisphaera	*
																					Abditibacterium	*
																					Aegeococcus	*
																					Rickettsia	*
																					Labrys	*
																					Methylobacterium	*
																					Arthronema	*
																					Paludisphaera	*
																					Capsulimonas	*
																					Hansschlegelia	*
																					Rhodoligotrophos	*
																					Noviherbaspirillum	*
																					Asaia	*
																					Blastomonas	*
																					Phenylobacterium	*
																					Propionimicrobium	*

## Sheet: ANOVA-Diversity
ANOVA							Tukey's test							Diversity
Variable	Df	Sum_Sq	Mean_Sq	F_value	Pr_F		Variable	Comparison	diff	lwr	upr	p adj
Fisher.s.alpha	3	356.59	118.863	1.95989	0.154278		Richness	T3_HEALTHY-HEALTHY	-97.125	-214.631	20.3806	0.127595		No significant differences between Healthy and Diseased bark samples have been found
Richness	3	26411.4	8803.82	1.89046	0.165474		Fisher.s.alpha	T3_DISEASED-DISEASED	11.7658	-3.059	26.5907	0.150523
Shannon.diversity.index	3	0.623343	0.207781	0.97845	0.423667		Fisher.s.alpha	T3_DISEASED-HEALTHY	9.23708	-5.58775	24.0619	0.325942
Pielou.s.evenness	3	0.0133864	0.00446214	1.32083	0.296915		Pielou.s.evenness	T3_DISEASED-DISEASED	0.06625	-0.0443947	0.176895	0.359078
							Pielou.s.evenness	DISEASED-HEALTHY	-0.04625	-0.127967	0.0354665	0.406693
							Shannon.diversity.index	DISEASED-HEALTHY	-0.35375	-1.00163	0.294131	0.437203
							Fisher.s.alpha	T3_HEALTHY-DISEASED	6.905	-6.50457	20.3146	0.486614
							Richness	T3_HEALTHY-DISEASED	-55.75	-173.256	61.7556	0.553613
							Shannon.diversity.index	T3_HEALTHY-HEALTHY	-0.35	-1.14349	0.443489	0.609996
							Richness	DISEASED-HEALTHY	-41.375	-137.318	54.5679	0.626674
							Richness	T3_DISEASED-HEALTHY	-54.2083	-184.116	75.699	0.650257
							Pielou.s.evenness	T3_HEALTHY-DISEASED	0.03625	-0.0638319	0.136332	0.740852
							Fisher.s.alpha	T3_HEALTHY-HEALTHY	4.37625	-9.03332	17.7858	0.795791
							Richness	T3_DISEASED-T3_HEALTHY	42.9167	-103.639	189.472	0.842698
							Fisher.s.alpha	T3_DISEASED-T3_HEALTHY	4.86083	-11.8638	21.5855	0.845595
							Shannon.diversity.index	T3_DISEASED-DISEASED	0.24375	-0.633485	1.12098	0.861963
							Shannon.diversity.index	T3_DISEASED-T3_HEALTHY	0.24	-0.749654	1.22965	0.902694
							Pielou.s.evenness	T3_DISEASED-T3_HEALTHY	0.03	-0.0948241	0.154824	0.904963
							Fisher.s.alpha	DISEASED-HEALTHY	-2.52875	-13.4776	8.42012	0.914448
							Pielou.s.evenness	T3_DISEASED-HEALTHY	0.02	-0.0906447	0.130645	0.956116
							Shannon.diversity.index	T3_DISEASED-HEALTHY	-0.11	-0.987235	0.767235	0.984496
							Pielou.s.evenness	T3_HEALTHY-HEALTHY	-0.01	-0.110082	0.0900819	0.992002
							Richness	T3_DISEASED-DISEASED	-12.8333	-142.741	117.074	0.992264
							Shannon.diversity.index	T3_HEALTHY-DISEASED	0.00375	-0.789739	0.797239	0.999999
